# Supplementary material for: Identification and characterization of long non-coding RNAs involved in osmotic and salt stress in Medicago truncatula using genome-wide high-throughput sequencing
Source: BMC Plant Biol. 2015 Jun 6;15:131. doi: 10.1186/s12870-015-0530-5 (PMC4457090; doi:10.1186/s12870-015-0530-5)
Supplement: Additional file 2: Table S1. — All putative lncRNAs identified in this study. [file 12870_2015_530_MOESM2_ESM.xls]

## Sheet: lncRNA_expression_novel
Table S1 All putative lncRNAs identified in this study
Chr	Transcript_id	Gene_id	Start	End	Strand	Types	Transposons	miRNA precursors	Similar lncRNAs in Arabidopsis
chr1	TCONS_00000012	XLOC_000017	113207	113511	+	sense	-	-	-
chr1	TCONS_00000062	XLOC_000089	541303	541916	+	intergenic	-	-	-
chr1	TCONS_00000097	XLOC_000123	853480	854208	+	intronic	-	-	-
chr1	TCONS_00000142	XLOC_000176	1289244	1290366	+	intronic	-	-	-
chr1	TCONS_00000147	XLOC_000184	1340329	1340583	+	intronic	-	-	-
chr1	TCONS_00000293	XLOC_000389	3131065	3131521	+	intronic	-	-	-
chr1	TCONS_00000305	XLOC_000409	3302976	3303425	+	intergenic	-	-	-
chr1	TCONS_00000307	XLOC_000410	3303874	3304820	+	intergenic	-	-	-
chr1	TCONS_00000308	XLOC_000411	3305118	3305419	+	sense	-	-	-
chr1	TCONS_00000309	XLOC_000412	3305747	3305833	+	sense	-	-	-
chr1	TCONS_00000310	XLOC_000412	3306917	3307999	+	sense	-	-	-
chr1	TCONS_00000314	XLOC_000415	3309816	3310141	+	intergenic	-	-	-
chr1	TCONS_00000316	XLOC_000417	3316675	3317286	+	intronic	-	-	-
chr1	TCONS_00000348	XLOC_000459	3670271	3670494	+	sense	-	-	-
chr1	TCONS_00000366	XLOC_000480	3819612	3820020	+	sense	-	-	-
chr1	TCONS_00000386	XLOC_000518	4121221	4121726	+	sense	-	-	-
chr1	TCONS_00000417	XLOC_000556	4365250	4365734	+	sense	-	-	-
chr1	TCONS_00000426	XLOC_000563	4416886	4419460	+	sense	-	-	-
chr1	TCONS_00000444	XLOC_000588	4586607	4587003	+	intronic	-	-	-
chr1	TCONS_00000453	XLOC_000601	4708846	4711062	+	sense	-	-	-
chr1	TCONS_00000582	XLOC_000755	6082750	6083129	+	intronic	-	-	-
chr1	TCONS_00000583	XLOC_000756	6084983	6085325	+	intronic	-	-	-
chr1	TCONS_00000663	XLOC_000847	6933501	6933802	+	intronic	-	-	-
chr1	TCONS_00000687	XLOC_000878	7133308	7133659	+	intronic	-	-	-
chr1	TCONS_00000722	XLOC_000915	7459896	7460163	+	intronic	-	-	-
chr1	TCONS_00000744	XLOC_000937	7629150	7629453	+	sense	-	-	-
chr1	TCONS_00000786	XLOC_000985	8041668	8042341	+	sense	-	-	-
chr1	TCONS_00000823	XLOC_001038	8445030	8445438	+	intergenic	-	-	-
chr1	TCONS_00000854	XLOC_001078	8804551	8805102	+	intronic	-	-	-
chr1	TCONS_00000855	XLOC_001079	8807123	8807678	+	intronic	-	-	-
chr1	TCONS_00000858	XLOC_001084	8833178	8833661	+	sense	-	-	-
chr1	TCONS_00000899	XLOC_001153	9361313	9362633	+	intergenic	-	-	-
chr1	TCONS_00000922	XLOC_001199	9694426	9694787	+	intronic	-	-	-
chr1	TCONS_00001013	XLOC_001302	10585173	10585521	+	sense	-	-	-
chr1	TCONS_00001043	XLOC_001356	10984235	10986482	+	sense	-	-	-
chr1	TCONS_00001066	XLOC_001393	11246170	11246473	+	intronic	-	-	-
chr1	TCONS_00001067	XLOC_001394	11246690	11247014	+	intronic	-	-	-
chr1	TCONS_00001071	XLOC_001401	11369802	11370275	+	intronic	-	-	-
chr1	TCONS_00001187	XLOC_001539	12800765	12802705	+	intergenic	-	-	-
chr1	TCONS_00001205	XLOC_001561	13010095	13010371	+	intergenic	-	-	-
chr1	TCONS_00001223	XLOC_001580	13275270	13276045	+	intronic	-	-	-
chr1	TCONS_00001224	XLOC_001581	13276288	13277565	+	sense	-	-	-
chr1	TCONS_00001225	XLOC_001582	13279053	13279674	+	intronic	-	-	-
chr1	TCONS_00001235	XLOC_001593	13370611	13371171	+	intronic	-	-	-
chr1	TCONS_00001269	XLOC_001635	13759130	13759710	+	intronic	-	-	-
chr1	TCONS_00001274	XLOC_001642	13878569	13878818	+	sense	-	-	-
chr1	TCONS_00001296	XLOC_001673	14225739	14226373	+	intronic	-	-	-
chr1	TCONS_00001342	XLOC_001736	14986981	14987417	+	sense	-	-	-
chr1	TCONS_00001419	XLOC_001763	15800308	15800616	+	sense	-	-	NONATHT000112
chr1	TCONS_00001460	XLOC_001877	16323660	16324556	+	intronic	-	-	-
chr1	TCONS_00001538	XLOC_001973	17294270	17294998	+	intronic	-	-	-
chr1	TCONS_00001549	XLOC_001991	17466378	17466932	+	intronic	-	-	-
chr1	TCONS_00001550	XLOC_001994	17477827	17478544	+	sense	-	-	-
chr1	TCONS_00001630	XLOC_002109	18374306	18374899	+	intronic	-	-	-
chr1	TCONS_00001638	XLOC_002118	18487942	18488640	+	intergenic	-	-	-
chr1	TCONS_00001641	XLOC_002122	18498007	18498391	+	intergenic	-	-	-
chr1	TCONS_00001701	XLOC_002202	19431479	19431778	+	intronic	-	-	-
chr1	TCONS_00001702	XLOC_002204	19433607	19434898	+	intronic	-	-	-
chr1	TCONS_00001752	XLOC_002277	20004089	20004555	+	sense	-	-	-
chr1	TCONS_00001764	XLOC_002305	20206907	20209146	+	sense	-	-	-
chr1	TCONS_00001832	XLOC_002391	21370954	21371608	+	sense	-	-	-
chr1	TCONS_00001909	XLOC_002482	22586189	22587064	+	intergenic	-	-	-
chr1	TCONS_00001936	XLOC_002517	23074256	23074592	+	intronic	-	-	-
chr1	TCONS_00001958	XLOC_002549	23539605	23539892	+	intronic	-	-	-
chr1	TCONS_00001959	XLOC_002550	23541034	23541916	+	intronic	-	-	-
chr1	TCONS_00001967	XLOC_002560	23621721	23622134	+	intronic	-	-	-
chr1	TCONS_00002000	XLOC_002602	24151734	24152174	+	intronic	-	-	-
chr1	TCONS_00002083	XLOC_002704	25246051	25246811	+	intergenic	-	-	-
chr1	TCONS_00002098	XLOC_002722	25467977	25468334	+	intronic	-	-	-
chr1	TCONS_00002114	XLOC_002745	25708116	25708363	+	intronic	-	-	-
chr1	TCONS_00002116	XLOC_002746	25711084	25711446	+	intronic	-	-	-
chr1	TCONS_00002139	XLOC_002784	26109006	26109546	+	intergenic	-	-	-
chr1	TCONS_00002171	XLOC_002821	26396753	26397148	+	intronic	-	-	-
chr1	TCONS_00002189	XLOC_002840	26631072	26631522	+	intronic	-	-	-
chr1	TCONS_00002212	XLOC_002876	26955769	26956095	+	intergenic	-	-	-
chr1	TCONS_00002213	XLOC_002877	26956252	26957125	+	sense	-	-	-
chr1	TCONS_00002214	XLOC_002878	26958994	26959850	+	sense	-	-	-
chr1	TCONS_00002218	XLOC_002892	27061311	27061598	+	sense	-	-	-
chr1	TCONS_00002275	XLOC_002969	27965883	27966396	+	intronic	-	-	-
chr1	TCONS_00002283	XLOC_002981	28026269	28026847	+	intronic	-	-	-
chr1	TCONS_00002287	XLOC_002990	28074539	28076573	+	sense	-	-	-
chr1	TCONS_00002306	XLOC_003017	28299092	28300101	+	sense	-	-	-
chr1	TCONS_00002334	XLOC_003048	28511766	28512111	+	intronic	-	-	-
chr1	TCONS_00002347	XLOC_003058	28665534	28666069	+	sense	-	-	-
chr1	TCONS_00002349	XLOC_003059	28667802	28668098	+	sense	-	-	-
chr1	TCONS_00002372	XLOC_003094	28931302	28931888	+	intronic	-	-	-
chr1	TCONS_00002373	XLOC_003098	28940064	28940463	+	sense	-	-	-
chr1	TCONS_00002499	XLOC_003275	30388505	30389132	+	intronic	-	-	-
chr1	TCONS_00002522	XLOC_003323	30876362	30877450	+	intronic	-	-	-
chr1	TCONS_00002541	XLOC_003352	31149002	31149441	+	intronic	-	-	-
chr1	TCONS_00002587	XLOC_003424	31885878	31886492	+	sense	-	-	-
chr1	TCONS_00002598	XLOC_003436	31990586	31991149	+	intronic	-	-	-
chr1	TCONS_00002602	XLOC_003444	32058645	32058892	+	intergenic	-	-	-
chr1	TCONS_00002620	XLOC_003468	32219968	32220532	+	intergenic	-	-	-
chr1	TCONS_00002621	XLOC_003470	32226456	32226822	+	intronic	-	-	-
chr1	TCONS_00002721	XLOC_003607	33209285	33209834	+	sense	-	-	-
chr1	TCONS_00002728	XLOC_003621	33348403	33348722	+	intronic	-	-	-
chr1	TCONS_00002738	XLOC_003631	33433890	33434093	+	sense	-	-	-
chr1	TCONS_00002749	XLOC_003642	33539636	33539848	+	sense	-	-	-
chr1	TCONS_00002753	XLOC_003645	33562057	33562378	+	intronic	-	-	-
chr1	TCONS_00002754	XLOC_003646	33597727	33598350	+	intronic	-	-	-
chr1	TCONS_00002756	XLOC_003648	33626629	33626910	+	intronic	-	-	-
chr1	TCONS_00002757	XLOC_003649	33628313	33628767	+	intronic	-	-	-
chr1	TCONS_00002761	XLOC_003653	33688463	33688850	+	intronic	-	-	-
chr1	TCONS_00002854	XLOC_003755	34837852	34838377	+	intronic	-	-	-
chr1	TCONS_00002936	XLOC_003853	35566390	35566590	+	sense	-	-	-
chr1	TCONS_00002943	XLOC_003868	35716917	35717446	+	intronic	-	-	-
chr1	TCONS_00002967	XLOC_003913	36031833	36033330	+	intergenic	-	-	-
chr1	TCONS_00002973	XLOC_003927	36172936	36173356	+	intergenic	-	-	-
chr1	TCONS_00003070	XLOC_004044	37123930	37124562	+	intronic	-	-	-
chr1	TCONS_00003101	XLOC_004084	37376711	37377352	+	intronic	-	-	-
chr1	TCONS_00003127	XLOC_004126	37759065	37759928	+	sense	-	-	-
chr1	TCONS_00003173	XLOC_004172	38196003	38196308	+	intronic	-	-	-
chr1	TCONS_00003255	XLOC_004271	39124868	39125165	+	sense	-	-	-
chr1	TCONS_00003318	XLOC_004339	39692561	39692937	+	intergenic	-	-	-
chr1	TCONS_00003319	XLOC_004340	39694255	39694660	+	intronic	-	-	-
chr1	TCONS_00003320	XLOC_004341	39695971	39696329	+	intronic	-	-	-
chr1	TCONS_00003354	XLOC_004388	40105035	40105454	+	sense	-	-	-
chr1	TCONS_00003363	XLOC_004400	40183436	40184613	+	intronic	-	-	-
chr1	TCONS_00003369	XLOC_004403	40191840	40192419	+	intergenic	-	-	-
chr1	TCONS_00003381	XLOC_004427	40353036	40353413	+	intronic	-	-	-
chr1	TCONS_00003383	XLOC_004431	40367457	40368111	+	intronic	-	-	-
chr1	TCONS_00003443	XLOC_004514	40928917	40929269	+	intronic	-	-	-
chr1	TCONS_00003445	XLOC_004516	40931268	40932008	+	sense	-	-	NONATHT000573
chr1	TCONS_00003452	XLOC_004531	41017112	41017641	+	intronic	-	-	-
chr1	TCONS_00003500	XLOC_004588	41628518	41629013	+	sense	-	-	-
chr1	TCONS_00003613	XLOC_004745	42873838	42874243	+	intronic	-	-	-
chr1	TCONS_00003680	XLOC_004840	43612831	43613221	+	sense	-	-	-
chr1	TCONS_00003718	XLOC_004893	44031237	44031977	+	intronic	-	-	-
chr1	TCONS_00003774	XLOC_004957	44481870	44482453	+	intronic	-	-	-
chr1	TCONS_00003825	XLOC_005017	44997243	44997495	+	sense	-	-	-
chr1	TCONS_00003854	XLOC_005050	45210056	45210492	+	intronic	-	-	-
chr1	TCONS_00003917	XLOC_005142	45859752	45861562	+	sense	-	-	-
chr1	TCONS_00004040	XLOC_005288	46942590	46942890	+	intronic	-	-	-
chr1	TCONS_00004052	XLOC_005303	47049168	47049459	+	sense	-	-	-
chr1	TCONS_00004074	XLOC_005325	47228601	47229163	+	intronic	-	-	-
chr1	TCONS_00004149	XLOC_005407	47850307	47850637	+	intronic	-	-	-
chr1	TCONS_00004164	XLOC_005417	47973022	47973352	+	intronic	-	-	-
chr1	TCONS_00004184	XLOC_005434	48168338	48168631	+	intergenic	-	-	-
chr1	TCONS_00004208	XLOC_005474	48429240	48430014	+	intergenic	-	-	-
chr1	TCONS_00004219	XLOC_005484	48504959	48505336	+	sense	-	-	-
chr1	TCONS_00004223	XLOC_005489	48536295	48536606	+	intronic	-	-	-
chr1	TCONS_00004234	XLOC_005497	48633772	48634305	+	intronic	-	-	-
chr1	TCONS_00004239	XLOC_005502	48674592	48675168	+	sense	-	-	-
chr1	TCONS_00004246	XLOC_005514	48728288	48728706	+	sense	-	-	-
chr1	TCONS_00004272	XLOC_005530	48861162	48861533	+	intronic	-	-	-
chr1	TCONS_00004273	XLOC_005531	48863763	48864326	+	intronic	-	-	-
chr1	TCONS_00004281	XLOC_005544	49001924	49002462	+	intergenic	-	-	-
chr1	TCONS_00004348	XLOC_005635	49636342	49637088	+	intronic	-	-	-
chr1	TCONS_00004436	XLOC_005734	50639273	50639551	+	sense	-	-	-
chr1	TCONS_00004451	XLOC_005753	50767084	50767361	+	sense	-	-	-
chr1	TCONS_00004502	XLOC_005824	51409935	51410201	+	intronic	-	-	-
chr1	TCONS_00004521	XLOC_005848	51587218	51587702	+	intronic	-	-	-
chr1	TCONS_00004607	XLOC_005953	52354015	52354848	+	intronic	-	-	-
chr1	TCONS_00004710	XLOC_006076	330229	330739	-	intronic	-	-	-
chr1	TCONS_00004851	XLOC_006278	2294600	2295087	-	intronic	-	-	-
chr1	TCONS_00004900	XLOC_006348	2715623	2716418	-	antisense	-	-	-
chr1	TCONS_00004902	XLOC_006352	2723513	2724829	-	antisense	-	-	-
chr1	TCONS_00004996	XLOC_006464	3841963	3844055	-	antisense	-	-	-
chr1	TCONS_00005006	XLOC_006480	3955163	3955604	-	intronic	-	-	-
chr1	TCONS_00005007	XLOC_006482	3961258	3961737	-	intronic	-	-	-
chr1	TCONS_00005035	XLOC_006516	4159655	4160049	-	intronic	-	-	-
chr1	TCONS_00005036	XLOC_006517	4180870	4181147	-	antisense	-	-	-
chr1	TCONS_00005054	XLOC_006544	4349180	4350932	-	antisense	-	-	-
chr1	TCONS_00005060	XLOC_006548	4373989	4375896	-	antisense	-	-	-
chr1	TCONS_00005112	XLOC_006609	4921069	4921719	-	intronic	-	-	-
chr1	TCONS_00005113	XLOC_006613	4930583	4931195	-	intronic	-	-	-
chr1	TCONS_00005123	XLOC_006623	5092613	5093106	-	intronic	-	-	-
chr1	TCONS_00005133	XLOC_006634	5160418	5161159	-	antisense	-	-	-
chr1	TCONS_00005214	XLOC_006734	6036720	6037061	-	antisense	-	-	-
chr1	TCONS_00005295	XLOC_006841	6829042	6829318	-	intronic	-	-	-
chr1	TCONS_00005297	XLOC_006843	6845307	6848105	-	antisense	-	-	NONATHT000148
chr1	TCONS_00005313	XLOC_006858	6933467	6933987	-	intronic	-	-	-
chr1	TCONS_00005333	XLOC_006879	7074858	7075234	-	intergenic	-	-	-
chr1	TCONS_00005354	XLOC_006907	7255024	7255890	-	antisense	-	-	-
chr1	TCONS_00005406	XLOC_006973	7766614	7767439	-	antisense	-	-	-
chr1	TCONS_00005423	XLOC_006988	7952181	7952386	-	intergenic	Medtr1te024680	-	-
chr1	TCONS_00005556	XLOC_007137	9307410	9308941	-	antisense	-	-	-
chr1	TCONS_00005558	XLOC_007138	9312441	9312810	-	intronic	-	-	-
chr1	TCONS_00005559	XLOC_007138	9312940	9315013	-	intronic	-	-	-
chr1	TCONS_00005584	XLOC_007172	9513408	9513788	-	antisense	-	-	-
chr1	TCONS_00005620	XLOC_007223	9993695	9993943	-	antisense	-	-	-
chr1	TCONS_00005623	XLOC_007229	10076698	10077166	-	intronic	-	-	-
chr1	TCONS_00005636	XLOC_007256	10271792	10274332	-	antisense	-	-	-
chr1	TCONS_00005754	XLOC_007402	11532974	11533522	-	intronic	-	-	-
chr1	TCONS_00005818	XLOC_007495	12296174	12296589	-	antisense	-	-	-
chr1	TCONS_00005860	XLOC_007543	12775602	12776593	-	intergenic	Medtr1te034890	-	-
chr1	TCONS_00005862	XLOC_007545	12778394	12778781	-	intergenic	Medtr1te034890	-	-
chr1	TCONS_00005946	XLOC_007678	13909593	13909884	-	antisense	-	-	-
chr1	TCONS_00005948	XLOC_007680	13912873	13913858	-	intronic	-	-	-
chr1	TCONS_00005990	XLOC_007722	14311690	14312119	-	intergenic	-	-	-
chr1	TCONS_00006048	XLOC_007794	14919568	14919895	-	intronic	-	-	-
chr1	TCONS_00006064	XLOC_007815	15080932	15081624	-	intronic	-	-	-
chr1	TCONS_00006071	XLOC_007823	15188750	15189139	-	intronic	-	-	-
chr1	TCONS_00006138	XLOC_007891	15940637	15941460	-	antisense	-	-	-
chr1	TCONS_00006194	XLOC_007979	16889903	16890154	-	intronic	-	-	-
chr1	TCONS_00006195	XLOC_007980	16895186	16895434	-	intronic	-	-	-
chr1	TCONS_00006196	XLOC_007981	16897865	16898761	-	antisense	-	-	-
chr1	TCONS_00006206	XLOC_007993	17028027	17028274	-	intronic	-	-	-
chr1	TCONS_00006355	XLOC_008168	18924516	18925562	-	antisense	-	-	-
chr1	TCONS_00006366	XLOC_008184	19014265	19014615	-	intronic	-	-	-
chr1	TCONS_00006480	XLOC_008327	20423571	20423804	-	intergenic	-	-	-
chr1	TCONS_00006485	XLOC_008344	20503083	20503296	-	intronic	-	-	-
chr1	TCONS_00006490	XLOC_008350	20577753	20577990	-	intronic	-	-	-
chr1	TCONS_00006496	XLOC_008357	20735504	20735837	-	intronic	-	-	-
chr1	TCONS_00006542	XLOC_008420	21626416	21626638	-	intronic	-	-	-
chr1	TCONS_00006571	XLOC_008463	22318713	22319128	-	intronic	-	-	-
chr1	TCONS_00006602	XLOC_008513	22938687	22938948	-	intronic	-	-	-
chr1	TCONS_00006621	XLOC_008542	23424990	23425535	-	intronic	-	-	-
chr1	TCONS_00006626	XLOC_008549	23523291	23524281	-	antisense	-	-	-
chr1	TCONS_00006682	XLOC_008620	24260155	24260698	-	antisense	-	-	-
chr1	TCONS_00006687	XLOC_008627	24336872	24337336	-	intronic	-	-	-
chr1	TCONS_00006727	XLOC_008687	24864221	24864590	-	intronic	-	-	-
chr1	TCONS_00006750	XLOC_008718	25272182	25272435	-	intronic	-	-	-
chr1	TCONS_00006794	XLOC_008784	25925681	25927178	-	antisense	-	-	-
chr1	TCONS_00006800	XLOC_008795	26015464	26015857	-	antisense	-	-	-
chr1	TCONS_00006844	XLOC_008855	26502433	26502986	-	intronic	-	-	-
chr1	TCONS_00006887	XLOC_008902	27073170	27073617	-	intronic	-	-	-
chr1	TCONS_00006892	XLOC_008915	27198372	27199067	-	intronic	-	-	-
chr1	TCONS_00006907	XLOC_008933	27406652	27407017	-	intronic	-	-	-
chr1	TCONS_00006922	XLOC_008955	27693754	27694114	-	intergenic	-	-	-
chr1	TCONS_00006942	XLOC_008975	27835288	27835529	-	intronic	-	-	-
chr1	TCONS_00006945	XLOC_008984	27896373	27896711	-	antisense	-	-	-
chr1	TCONS_00007028	XLOC_009072	28801623	28801923	-	intronic	-	-	-
chr1	TCONS_00007038	XLOC_009083	28872005	28872870	-	intronic	-	-	-
chr1	TCONS_00007039	XLOC_009087	28876746	28877494	-	intronic	-	-	-
chr1	TCONS_00007091	XLOC_009139	29428326	29428594	-	intronic	-	-	-
chr1	TCONS_00007363	XLOC_009466	32415320	32415726	-	intronic	-	-	-
chr1	TCONS_00007371	XLOC_009478	32479850	32480121	-	antisense	-	-	-
chr1	TCONS_00007400	XLOC_009512	32790499	32790928	-	intronic	-	-	-
chr1	TCONS_00007459	XLOC_009575	33423283	33423707	-	intronic	-	-	NONATHT001576
chr1	TCONS_00007460	XLOC_009576	33424589	33424932	-	antisense	-	-	-
chr1	TCONS_00007502	XLOC_009608	33762644	33763211	-	intronic	-	-	-
chr1	TCONS_00007606	XLOC_009742	34946208	34946641	-	intronic	-	-	-
chr1	TCONS_00007768	XLOC_009934	36472279	36472880	-	intronic	-	-	-
chr1	TCONS_00007873	XLOC_010086	37596183	37596539	-	antisense	-	-	-
chr1	TCONS_00007897	XLOC_010111	37816658	37817283	-	intronic	-	-	-
chr1	TCONS_00007908	XLOC_010121	37983041	37983256	-	intronic	-	-	-
chr1	TCONS_00007923	XLOC_010135	38071778	38072152	-	intronic	-	-	-
chr1	TCONS_00008005	XLOC_010238	39017765	39018192	-	intronic	-	-	-
chr1	TCONS_00008010	XLOC_010243	39068172	39069019	-	antisense	-	-	-
chr1	TCONS_00008044	XLOC_010299	39525739	39526370	-	intronic	-	-	-
chr1	TCONS_00008154	XLOC_010413	40477216	40477583	-	intronic	-	-	-
chr1	TCONS_00008228	XLOC_010508	41470387	41470816	-	intronic	-	-	-
chr1	TCONS_00008230	XLOC_010509	41483058	41483736	-	intronic	-	-	-
chr1	TCONS_00008319	XLOC_010626	42339401	42339617	-	intronic	-	-	-
chr1	TCONS_00008382	XLOC_010625	42999950	43000700	-	intronic	-	-	-
chr1	TCONS_00008411	XLOC_010734	43271729	43272364	-	intronic	-	-	-
chr1	TCONS_00008457	XLOC_010797	43947179	43948600	-	antisense	-	-	-
chr1	TCONS_00008458	XLOC_010798	43950044	43950972	-	intronic	-	-	-
chr1	TCONS_00008459	XLOC_010800	43954743	43955237	-	intronic	-	-	-
chr1	TCONS_00008521	XLOC_010883	44631867	44632221	-	intergenic	-	-	-
chr1	TCONS_00008545	XLOC_010911	44908690	44909176	-	intergenic	-	-	-
chr1	TCONS_00008546	XLOC_010913	44940959	44941308	-	antisense	-	-	-
chr1	TCONS_00008603	XLOC_010982	45374479	45375251	-	antisense	-	-	-
chr1	TCONS_00008605	XLOC_010985	45395964	45396490	-	intronic	-	-	-
chr1	TCONS_00008627	XLOC_011006	45591481	45592930	-	antisense	-	-	-
chr1	TCONS_00008688	XLOC_011098	46327414	46327956	-	antisense	-	-	-
chr1	TCONS_00008742	XLOC_011149	46852665	46853064	-	intronic	-	-	-
chr1	TCONS_00008770	XLOC_011189	47153970	47154558	-	antisense	-	-	-
chr1	TCONS_00008824	XLOC_011239	47636604	47636855	-	antisense	-	-	-
chr1	TCONS_00008894	XLOC_011356	48453060	48453336	-	intergenic	-	-	-
chr1	TCONS_00008910	XLOC_011370	48550789	48551196	-	intronic	-	-	-
chr1	TCONS_00008960	XLOC_011423	49038701	49039596	-	antisense	-	-	-
chr1	TCONS_00008976	XLOC_011445	49187845	49188333	-	intronic	-	-	-
chr1	TCONS_00009009	XLOC_011494	49562124	49562634	-	intronic	-	-	-
chr1	TCONS_00009065	XLOC_011564	50182225	50182865	-	intergenic	Medtr1te111110	-	-
chr1	TCONS_00009100	XLOC_011623	50584871	50585168	-	intronic	-	-	-
chr1	TCONS_00009118	XLOC_011640	50717766	50718154	-	antisense	-	-	-
chr1	TCONS_00009127	XLOC_011647	50769681	50772464	-	antisense	-	-	-
chr1	TCONS_00009130	XLOC_011652	50808849	50809747	-	antisense	-	-	-
chr1	TCONS_00009177	XLOC_011695	51213448	51213870	-	intronic	-	-	-
chr1	TCONS_00009221	XLOC_011754	51739593	51739952	-	intronic	-	-	-
chr1	TCONS_00009326	XLOC_011862	52651505	52651804	-	intronic	-	-	-
chr1	TCONS_00009328	XLOC_011864	52654516	52655106	-	intronic	-	-	-
chr1	TCONS_00009329	XLOC_011865	52661595	52661944	-	intronic	-	-	-
chr1	TCONS_00009330	XLOC_011869	52669358	52670001	-	intronic	-	-	-
chr1	TCONS_00009331	XLOC_011870	52676150	52676592	-	intronic	-	-	-
chr1	TCONS_00009366	XLOC_000051	307736	308497	+	sense	-	-	-
chr1	TCONS_00009369	XLOC_000079	469267	469694	+	sense	-	-	-
chr1	TCONS_00009373	XLOC_000083	484781	485235	+	intergenic	Medtr1te007660	-	-
chr1	TCONS_00009382	XLOC_000155	1149150	1149731	+	sense	-	-	-
chr1	TCONS_00009383	XLOC_000156	1149865	1151278	+	sense	-	-	-
chr1	TCONS_00009384	XLOC_000173	1276523	1277013	+	intronic	-	-	-
chr1	TCONS_00009386	XLOC_000180	1318089	1318643	+	intergenic	Medtr1te009580	-	-
chr1	TCONS_00009389	XLOC_000181	1321770	1322097	+	intergenic	Medtr1te009580	-	-
chr1	TCONS_00009392	XLOC_000199	1470512	1471555	+	intergenic	-	-	-
chr1	TCONS_00009394	XLOC_000200	1472177	1473845	+	intergenic	-	-	-
chr1	TCONS_00009400	XLOC_000210	1561114	1561724	+	intronic	-	-	-
chr1	TCONS_00009402	XLOC_000225	1699279	1699843	+	sense	-	-	-
chr1	TCONS_00009409	XLOC_000285	2378537	2378988	+	intergenic	-	-	-
chr1	TCONS_00009412	XLOC_000291	2409344	2409778	+	intergenic	-	-	-
chr1	TCONS_00009418	XLOC_000300	2435455	2435941	+	intronic	-	-	-
chr1	TCONS_00009421	XLOC_000310	2457456	2457680	+	intronic	-	-	-
chr1	TCONS_00009422	XLOC_000312	2459621	2459884	+	intronic	-	-	-
chr1	TCONS_00009427	XLOC_000346	2744818	2745310	+	intronic	-	-	-
chr1	TCONS_00009428	XLOC_000355	2813964	2814205	+	intronic	-	-	-
chr1	TCONS_00009439	XLOC_000387	3123759	3126177	+	sense	-	-	-
chr1	TCONS_00009441	XLOC_000438	3428615	3429165	+	sense	-	-	-
chr1	TCONS_00009443	XLOC_000460	3671131	3671813	+	intronic	-	-	-
chr1	TCONS_00009450	XLOC_000490	3975705	3977141	+	sense	-	-	-
chr1	TCONS_00009461	XLOC_000565	4444169	4445368	+	sense	-	-	-
chr1	TCONS_00009462	XLOC_000569	4479498	4480098	+	intronic	-	-	-
chr1	TCONS_00009469	XLOC_000600	4707031	4707766	+	intronic	-	-	-
chr1	TCONS_00009471	XLOC_000615	4866003	4866414	+	sense	-	-	-
chr1	TCONS_00009482	XLOC_000711	5790504	5790989	+	sense	-	-	-
chr1	TCONS_00009487	XLOC_000743	6009419	6009786	+	intronic	-	-	-
chr1	TCONS_00009488	XLOC_000764	6161943	6164850	+	sense	-	-	-
chr1	TCONS_00009492	XLOC_000852	6957683	6958379	+	intergenic	-	-	-
chr1	TCONS_00009495	XLOC_000862	7036033	7036321	+	intronic	-	-	-
chr1	TCONS_00009500	XLOC_000914	7456140	7456577	+	intronic	-	-	-
chr1	TCONS_00009502	XLOC_000922	7539443	7539802	+	intronic	-	-	-
chr1	TCONS_00009505	XLOC_000947	7698940	7699293	+	intergenic	-	-	-
chr1	TCONS_00009512	XLOC_001040	8514352	8514823	+	intergenic	-	-	-
chr1	TCONS_00009513	XLOC_001041	8519930	8520620	+	intronic	-	-	-
chr1	TCONS_00009524	XLOC_001176	9513819	9514251	+	sense	-	-	-
chr1	TCONS_00009532	XLOC_001205	9760730	9761937	+	intergenic	-	-	-
chr1	TCONS_00009534	XLOC_001205	9762406	9765293	+	sense	-	-	-
chr1	TCONS_00009536	XLOC_001206	9768582	9769374	+	intergenic	-	-	-
chr1	TCONS_00009539	XLOC_001211	9855500	9855954	+	sense	-	-	-
chr1	TCONS_00009543	XLOC_001248	10148197	10148945	+	intergenic	-	-	-
chr1	TCONS_00009547	XLOC_001300	10577316	10578834	+	sense	-	-	-
chr1	TCONS_00009552	XLOC_001315	10712396	10713015	+	intergenic	-	-	-
chr1	TCONS_00009556	XLOC_001316	10721652	10724024	+	intronic	-	-	-
chr1	TCONS_00009557	XLOC_001334	10863188	10864088	+	intronic	-	-	-
chr1	TCONS_00009559	XLOC_001368	11048083	11048647	+	intronic	-	-	-
chr1	TCONS_00009561	XLOC_001373	11102932	11103230	+	intronic	-	-	-
chr1	TCONS_00009565	XLOC_001384	11185287	11185680	+	intronic	-	-	-
chr1	TCONS_00009567	XLOC_001400	11368497	11368873	+	intronic	-	-	-
chr1	TCONS_00009568	XLOC_001401	11369222	11370170	+	intronic	-	-	-
chr1	TCONS_00009571	XLOC_001419	11557262	11557577	+	intronic	-	-	-
chr1	TCONS_00009574	XLOC_001454	11941277	11942026	+	sense	-	-	-
chr1	TCONS_00009576	XLOC_001464	12049178	12049870	+	sense	-	-	-
chr1	TCONS_00009587	XLOC_001540	12802875	12803843	+	intergenic	Medtr1te035290	-	-
chr1	TCONS_00009590	XLOC_001546	12824304	12824828	+	intronic	-	-	-
chr1	TCONS_00009591	XLOC_001548	12826256	12826932	+	intronic	-	-	-
chr1	TCONS_00009592	XLOC_001564	13042919	13043157	+	intergenic	-	-	-
chr1	TCONS_00009598	XLOC_001605	13490921	13491258	+	sense	-	-	-
chr1	TCONS_00009600	XLOC_001650	13958458	13959069	+	intergenic	-	-	-
chr1	TCONS_00009601	XLOC_001663	14161690	14162284	+	intergenic	-	-	-
chr1	TCONS_00009603	XLOC_001668	14194167	14194824	+	sense	-	-	-
chr1	TCONS_00009605	XLOC_001682	14326694	14327404	+	intronic	-	-	-
chr1	TCONS_00009609	XLOC_001686	14366742	14369365	+	sense	-	-	-
chr1	TCONS_00009613	XLOC_001717	14739704	14740207	+	intronic	-	-	-
chr1	TCONS_00009616	XLOC_001808	15641867	15642701	+	intronic	-	-	-
chr1	TCONS_00009617	XLOC_001813	15685525	15687079	+	intronic	-	-	-
chr1	TCONS_00009618	XLOC_001815	15694555	15695019	+	intronic	-	-	-
chr1	TCONS_00009619	XLOC_001824	15781830	15782158	+	intronic	-	-	-
chr1	TCONS_00009628	XLOC_001861	16162683	16163440	+	intergenic	-	-	-
chr1	TCONS_00009637	XLOC_001918	16819197	16819699	+	sense	-	-	-
chr1	TCONS_00009652	XLOC_001965	17233664	17235671	+	sense	-	-	-
chr1	TCONS_00009657	XLOC_001990	17466132	17466339	+	intronic	-	-	-
chr1	TCONS_00009658	XLOC_001992	17468036	17468473	+	intronic	-	-	-
chr1	TCONS_00009659	XLOC_001996	17482070	17483154	+	sense	-	-	-
chr1	TCONS_00009664	XLOC_002108	18373911	18374138	+	intronic	-	-	-
chr1	TCONS_00009672	XLOC_002183	19231951	19232042	+	sense	-	-	-
chr1	TCONS_00009673	XLOC_002184	19239167	19239741	+	sense	-	-	-
chr1	TCONS_00009676	XLOC_002198	19410970	19411909	+	sense	-	-	-
chr1	TCONS_00009677	XLOC_002199	19414363	19414625	+	intronic	-	-	-
chr1	TCONS_00009682	XLOC_002225	19566255	19566581	+	intergenic	-	-	-
chr1	TCONS_00009683	XLOC_002226	19576370	19576655	+	intronic	-	-	-
chr1	TCONS_00009685	XLOC_002233	19655799	19656281	+	intronic	-	-	-
chr1	TCONS_00009688	XLOC_002240	19695842	19696191	+	intronic	-	-	-
chr1	TCONS_00009690	XLOC_002261	19903769	19904061	+	intronic	-	-	-
chr1	TCONS_00009697	XLOC_002286	20037264	20037674	+	intronic	-	-	-
chr1	TCONS_00009703	XLOC_002324	20504031	20504426	+	intergenic	-	-	-
chr1	TCONS_00009709	XLOC_002368	21067997	21068345	+	intronic	-	-	-
chr1	TCONS_00009713	XLOC_002391	21371553	21371863	+	intergenic	-	-	-
chr1	TCONS_00009716	XLOC_002413	21629464	21629867	+	intronic	-	-	-
chr1	TCONS_00009719	XLOC_002451	22205343	22205987	+	intergenic	-	-	-
chr1	TCONS_00009739	XLOC_002578	23792918	23793164	+	intergenic	-	-	-
chr1	TCONS_00009748	XLOC_002663	24710293	24711658	+	sense	-	-	-
chr1	TCONS_00009758	XLOC_002745	25708185	25708756	+	intronic	-	-	-
chr1	TCONS_00009759	XLOC_002747	25713100	25713433	+	intronic	-	-	-
chr1	TCONS_00009760	XLOC_002748	25715219	25715573	+	intronic	-	-	-
chr1	TCONS_00009761	XLOC_002751	25719906	25720289	+	intronic	-	-	-
chr1	TCONS_00009762	XLOC_002765	25918128	25918390	+	sense	-	-	-
chr1	TCONS_00009763	XLOC_002788	26129071	26129504	+	intronic	-	-	-
chr1	TCONS_00009767	XLOC_002817	26372548	26373417	+	intergenic	-	-	-
chr1	TCONS_00009768	XLOC_002847	26670996	26671323	+	intronic	-	-	-
chr1	TCONS_00009769	XLOC_002851	26691919	26692192	+	intronic	-	-	-
chr1	TCONS_00009771	XLOC_002862	26845130	26845552	+	sense	-	-	-
chr1	TCONS_00009777	XLOC_002888	27018734	27019255	+	intronic	-	-	-
chr1	TCONS_00009785	XLOC_002947	27751446	27752247	+	sense	-	-	-
chr1	TCONS_00009787	XLOC_002972	27970236	27970575	+	intronic	-	-	-
chr1	TCONS_00009796	XLOC_003045	28495995	28496755	+	intergenic	Medtr1te066550	-	-
chr1	TCONS_00009798	XLOC_003060	28685205	28685903	+	intronic	-	-	-
chr1	TCONS_00009802	XLOC_003081	28833796	28834922	+	intronic	-	-	-
chr1	TCONS_00009804	XLOC_003085	28848001	28848361	+	intronic	-	-	-
chr1	TCONS_00009807	XLOC_003110	29109653	29111674	+	sense	-	-	-
chr1	TCONS_00009818	XLOC_003213	29897868	29898405	+	intergenic	-	-	-
chr1	TCONS_00009824	XLOC_003226	30016593	30017262	+	intronic	-	-	-
chr1	TCONS_00009831	XLOC_003276	30390649	30390923	+	intronic	-	-	-
chr1	TCONS_00009832	XLOC_003278	30416340	30418772	+	sense	-	-	-
chr1	TCONS_00009833	XLOC_003288	30522734	30523082	+	intergenic	-	-	-
chr1	TCONS_00009834	XLOC_003317	30834741	30834946	+	intronic	-	-	-
chr1	TCONS_00009835	XLOC_003320	30868851	30869533	+	intronic	-	-	-
chr1	TCONS_00009836	XLOC_003333	31014680	31015359	+	intronic	-	-	-
chr1	TCONS_00009837	XLOC_003337	31059778	31060845	+	intergenic	-	-	-
chr1	TCONS_00009842	XLOC_003366	31270714	31270951	+	intronic	-	-	-
chr1	TCONS_00009849	XLOC_003417	31793928	31794832	+	sense	-	-	-
chr1	TCONS_00009862	XLOC_003495	32425699	32426003	+	sense	-	-	-
chr1	TCONS_00009864	XLOC_003502	32471092	32471303	+	intronic	-	-	-
chr1	TCONS_00009866	XLOC_003514	32581713	32582037	+	sense	-	-	-
chr1	TCONS_00009869	XLOC_003529	32662203	32662943	+	sense	-	-	-
chr1	TCONS_00009870	XLOC_003532	32669481	32670318	+	sense	-	-	-
chr1	TCONS_00009871	XLOC_003542	32747963	32748427	+	intronic	-	-	-
chr1	TCONS_00009872	XLOC_003543	32749538	32750865	+	intronic	-	-	-
chr1	TCONS_00009873	XLOC_003544	32751673	32751903	+	intronic	-	-	-
chr1	TCONS_00009874	XLOC_003545	32752038	32752905	+	intronic	-	-	-
chr1	TCONS_00009876	XLOC_003554	32818171	32818638	+	intergenic	-	-	-
chr1	TCONS_00009883	XLOC_003617	33312527	33312833	+	intronic	-	-	-
chr1	TCONS_00009885	XLOC_003658	33762037	33763347	+	sense	-	-	-
chr1	TCONS_00009892	XLOC_003768	34926909	34927224	+	intronic	-	-	-
chr1	TCONS_00009896	XLOC_003784	35046171	35048779	+	sense	-	-	-
chr1	TCONS_00009904	XLOC_003811	35270775	35272241	+	sense	-	-	-
chr1	TCONS_00009906	XLOC_003855	35583234	35583515	+	intronic	-	-	-
chr1	TCONS_00009908	XLOC_003873	35736459	35737236	+	intronic	-	-	-
chr1	TCONS_00009910	XLOC_003875	35745324	35745725	+	intronic	-	-	-
chr1	TCONS_00009913	XLOC_003886	35812312	35812757	+	intronic	-	-	-
chr1	TCONS_00009916	XLOC_003907	35993896	35998911	+	sense	-	-	-
chr1	TCONS_00009921	XLOC_003928	36176713	36177329	+	sense	-	-	-
chr1	TCONS_00009928	XLOC_003973	36589355	36589620	+	intronic	-	-	-
chr1	TCONS_00009933	XLOC_004043	37122723	37123594	+	sense	-	-	-
chr1	TCONS_00009935	XLOC_004070	37277594	37277914	+	intronic	-	-	-
chr1	TCONS_00009938	XLOC_004107	37512084	37512474	+	intronic	-	-	-
chr1	TCONS_00009939	XLOC_004109	37521206	37521509	+	intronic	-	-	-
chr1	TCONS_00009940	XLOC_004117	37629569	37630072	+	intronic	-	-	-
chr1	TCONS_00009944	XLOC_004169	38175086	38175618	+	intronic	-	-	-
chr1	TCONS_00009945	XLOC_004172	38195937	38196153	+	intronic	-	-	-
chr1	TCONS_00009948	XLOC_004198	38496585	38497227	+	intronic	-	-	-
chr1	TCONS_00009951	XLOC_004239	38776526	38776730	+	intergenic	-	-	-
chr1	TCONS_00009957	XLOC_004327	39593986	39594202	+	intronic	-	-	-
chr1	TCONS_00009958	XLOC_004329	39601042	39603193	+	sense	-	-	-
chr1	TCONS_00009968	XLOC_004414	40258423	40259024	+	intronic	-	-	-
chr1	TCONS_00009973	XLOC_004459	40525983	40526216	+	sense	-	-	-
chr1	TCONS_00009976	XLOC_004504	40838078	40838619	+	sense	-	-	-
chr1	TCONS_00009980	XLOC_004528	41015264	41015609	+	intronic	-	-	-
chr1	TCONS_00009981	XLOC_004530	41016353	41017006	+	intronic	-	-	-
chr1	TCONS_00009989	XLOC_004607	41764456	41764706	+	intronic	-	-	-
chr1	TCONS_00009992	XLOC_004614	41848268	41849194	+	sense	-	-	-
chr1	TCONS_00009997	XLOC_004675	42359276	42359589	+	intronic	-	-	-
chr1	TCONS_00009998	XLOC_004676	42359956	42360291	+	intronic	-	-	-
chr1	TCONS_00009999	XLOC_004678	42363746	42364061	+	intronic	-	-	-
chr1	TCONS_00010002	XLOC_004712	42585338	42585696	+	intronic	-	-	-
chr1	TCONS_00010003	XLOC_004729	42745914	42746238	+	intergenic	-	-	-
chr1	TCONS_00010004	XLOC_004733	42765963	42766372	+	sense	-	-	-
chr1	TCONS_00010006	XLOC_004763	43007167	43007460	+	sense	-	-	-
chr1	TCONS_00010011	XLOC_004793	43177666	43178129	+	sense	-	-	-
chr1	TCONS_00010013	XLOC_004803	43241169	43241426	+	intergenic	Medtr1te096160	-	-
chr1	TCONS_00010019	XLOC_004853	43722153	43723143	+	sense	-	-	-
chr1	TCONS_00010020	XLOC_004857	43789297	43789663	+	intronic	-	-	-
chr1	TCONS_00010024	XLOC_004870	43878048	43878723	+	intronic	-	-	-
chr1	TCONS_00010027	XLOC_004892	44029664	44030733	+	sense	-	-	-
chr1	TCONS_00010028	XLOC_004908	44147845	44148376	+	intronic	-	-	-
chr1	TCONS_00010029	XLOC_004909	44149761	44150048	+	intronic	-	-	-
chr1	TCONS_00010032	XLOC_004939	44365764	44366235	+	intergenic	-	-	-
chr1	TCONS_00010046	XLOC_004984	44776810	44777487	+	intronic	-	-	-
chr1	TCONS_00010056	XLOC_005052	45219648	45220466	+	intergenic	-	-	-
chr1	TCONS_00010057	XLOC_005053	45220725	45221061	+	intergenic	-	-	-
chr1	TCONS_00010059	XLOC_005059	45230704	45231049	+	sense	-	-	-
chr1	TCONS_00010060	XLOC_005067	45259425	45259823	+	intronic	-	-	-
chr1	TCONS_00010061	XLOC_005069	45262369	45263359	+	sense	-	-	-
chr1	TCONS_00010063	XLOC_005072	45266909	45267552	+	intronic	-	-	-
chr1	TCONS_00010066	XLOC_005083	45354093	45354469	+	intronic	-	-	-
chr1	TCONS_00010071	XLOC_005128	45733212	45733700	+	intronic	-	-	-
chr1	TCONS_00010080	XLOC_005203	46261450	46261721	+	intergenic	-	-	-
chr1	TCONS_00010082	XLOC_005212	46346953	46347933	+	intronic	-	-	-
chr1	TCONS_00010088	XLOC_005232	46496772	46497080	+	intergenic	-	-	-
chr1	TCONS_00010091	XLOC_005239	46512667	46512889	+	intronic	-	-	-
chr1	TCONS_00010094	XLOC_005257	46710763	46711542	+	sense	-	-	-
chr1	TCONS_00010100	XLOC_005292	46953759	46955910	+	sense	-	-	-
chr1	TCONS_00010106	XLOC_005328	47241761	47242074	+	intronic	-	-	-
chr1	TCONS_00010119	XLOC_005407	47850477	47851074	+	intronic	-	-	-
chr1	TCONS_00010124	XLOC_005448	48207573	48207795	+	intergenic	Medtr1te106615	-	-
chr1	TCONS_00010126	XLOC_005443	48212623	48214631	+	sense	-	-	-
chr1	TCONS_00010129	XLOC_005455	48283044	48283765	+	intronic	-	-	-
chr1	TCONS_00010132	XLOC_005463	48327545	48329421	+	intergenic	-	-	-
chr1	TCONS_00010136	XLOC_005479	48463988	48464977	+	sense	-	-	-
chr1	TCONS_00010137	XLOC_005479	48465420	48467133	+	sense	-	-	-
chr1	TCONS_00010138	XLOC_005488	48534844	48535256	+	intronic	-	-	-
chr1	TCONS_00010141	XLOC_005529	48859118	48859420	+	intergenic	-	-	-
chr1	TCONS_00010149	XLOC_005606	49422695	49423106	+	intergenic	-	-	-
chr1	TCONS_00010151	XLOC_005609	49440967	49441339	+	sense	-	-	-
chr1	TCONS_00010152	XLOC_005610	49442020	49442310	+	intronic	-	-	-
chr1	TCONS_00010157	XLOC_005652	49746309	49746893	+	intronic	-	-	-
chr1	TCONS_00010162	XLOC_005736	50652248	50652656	+	intergenic	-	-	-
chr1	TCONS_00010163	XLOC_005737	50653913	50654456	+	intronic	-	-	-
chr1	TCONS_00010165	XLOC_005761	50849079	50849441	+	intergenic	-	-	-
chr1	TCONS_00010166	XLOC_005780	50972098	50972571	+	sense	-	-	-
chr1	TCONS_00010174	XLOC_005806	51223051	51223399	+	intergenic	-	-	-
chr1	TCONS_00010175	XLOC_005810	51261477	51261818	+	intronic	-	-	-
chr1	TCONS_00010176	XLOC_005827	51428279	51430581	+	sense	-	-	-
chr1	TCONS_00010180	XLOC_005898	51932092	51932467	+	intronic	-	-	-
chr1	TCONS_00010181	XLOC_005902	51953231	51953710	+	intronic	-	-	-
chr1	TCONS_00010182	XLOC_005904	51962054	51962702	+	sense	-	-	-
chr1	TCONS_00010188	XLOC_006007	52789126	52791919	+	sense	-	-	-
chr1	TCONS_00010189	XLOC_006009	52816889	52817393	+	intergenic	-	-	-
chr1	TCONS_00010190	XLOC_006011	52846783	52847430	+	intronic	-	-	-
chr1	TCONS_00010194	XLOC_006024	52925484	52926037	+	sense	-	-	-
chr1	TCONS_00010195	XLOC_006026	52945652	52946080	+	intronic	-	-	-
chr1	TCONS_00010198	XLOC_006050	185724	186333	-	intronic	-	-	-
chr1	TCONS_00010203	XLOC_006080	351743	352599	-	intronic	-	-	-
chr1	TCONS_00010204	XLOC_006087	391504	391854	-	intronic	-	-	-
chr1	TCONS_00010205	XLOC_006098	532723	533896	-	antisense	-	-	-
chr1	TCONS_00010208	XLOC_006129	875724	876492	-	intronic	-	-	-
chr1	TCONS_00010210	XLOC_006142	1018455	1019019	-	intronic	-	-	-
chr1	TCONS_00010211	XLOC_006139	1022977	1023456	-	intergenic	-	-	-
chr1	TCONS_00010214	XLOC_006145	1028936	1029636	-	intronic	-	-	-
chr1	TCONS_00010224	XLOC_006191	1515248	1515675	-	intronic	-	-	-
chr1	TCONS_00010227	XLOC_006210	1678730	1679244	-	intronic	-	-	-
chr1	TCONS_00010229	XLOC_006234	1856037	1856343	-	intronic	-	-	-
chr1	TCONS_00010234	XLOC_006302	2445156	2446012	-	antisense	-	-	-
chr1	TCONS_00010239	XLOC_006346	2712436	2712682	-	intergenic	-	-	-
chr1	TCONS_00010241	XLOC_006359	2807338	2808771	-	antisense	-	-	-
chr1	TCONS_00010245	XLOC_006379	3003020	3003180	-	antisense	-	-	-
chr1	TCONS_00010247	XLOC_006385	3043789	3044019	-	antisense	-	-	-
chr1	TCONS_00010253	XLOC_006427	3373189	3373459	-	antisense	-	-	-
chr1	TCONS_00010256	XLOC_006442	3507166	3507450	-	intronic	-	-	-
chr1	TCONS_00010259	XLOC_006486	3967093	3967738	-	intronic	-	-	-
chr1	TCONS_00010260	XLOC_006496	4032833	4034087	-	antisense	-	-	-
chr1	TCONS_00010261	XLOC_006499	4070152	4071388	-	antisense	-	-	-
chr1	TCONS_00010264	XLOC_006533	4299677	4300062	-	intergenic	-	-	-
chr1	TCONS_00010267	XLOC_006535	4302346	4302743	-	intergenic	-	-	-
chr1	TCONS_00010269	XLOC_006549	4377726	4378306	-	intergenic	-	-	-
chr1	TCONS_00010270	XLOC_006550	4380096	4381558	-	antisense	-	-	-
chr1	TCONS_00010278	XLOC_006576	4578179	4578722	-	intronic	-	-	-
chr1	TCONS_00010279	XLOC_006577	4578826	4579162	-	intronic	-	-	-
chr1	TCONS_00010280	XLOC_006590	4757471	4758147	-	antisense	-	-	-
chr1	TCONS_00010287	XLOC_006601	4839450	4839834	-	intergenic	-	-	-
chr1	TCONS_00010289	XLOC_006608	4903261	4903670	-	intronic	-	-	-
chr1	TCONS_00010290	XLOC_006611	4928611	4929152	-	intronic	-	-	-
chr1	TCONS_00010291	XLOC_006651	5339402	5339856	-	intronic	-	-	-
chr1	TCONS_00010296	XLOC_006715	5898110	5898452	-	intronic	-	-	-
chr1	TCONS_00010298	XLOC_006725	5977077	5977447	-	intergenic	-	-	-
chr1	TCONS_00010299	XLOC_006731	6024191	6024582	-	antisense	-	-	-
chr1	TCONS_00010302	XLOC_006742	6107079	6107591	-	intronic	-	-	-
chr1	TCONS_00010303	XLOC_006750	6173086	6173778	-	intronic	-	-	-
chr1	TCONS_00010311	XLOC_006780	6403599	6403992	-	intronic	-	-	-
chr1	TCONS_00010326	XLOC_006853	6907632	6908674	-	intergenic	-	-	-
chr1	TCONS_00010330	XLOC_006880	7076963	7077479	-	antisense	-	-	-
chr1	TCONS_00010331	XLOC_006881	7081206	7082636	-	intergenic	-	-	-
chr1	TCONS_00010332	XLOC_006882	7082811	7083233	-	intergenic	-	-	-
chr1	TCONS_00010333	XLOC_006901	7204007	7204496	-	intergenic	-	-	-
chr1	TCONS_00010335	XLOC_006931	7465283	7465890	-	intronic	-	-	-
chr1	TCONS_00010342	XLOC_006979	7866111	7867928	-	intergenic	Medtr1te024115	-	-
chr1	TCONS_00010343	XLOC_006979	7867998	7870756	-	intergenic	-	-	-
chr1	TCONS_00010344	XLOC_006995	8002410	8002711	-	intronic	-	-	-
chr1	TCONS_00010345	XLOC_006998	8033916	8034196	-	antisense	-	-	-
chr1	TCONS_00010347	XLOC_007058	8615859	8616518	-	antisense	-	-	-
chr1	TCONS_00010353	XLOC_007103	9075841	9076216	-	intergenic	-	-	-
chr1	TCONS_00010354	XLOC_007114	9136816	9137191	-	antisense	-	-	-
chr1	TCONS_00010362	XLOC_007178	9560469	9561924	-	antisense	-	-	-
chr1	TCONS_00010377	XLOC_007276	10473711	10474408	-	intergenic	-	-	-
chr1	TCONS_00010385	XLOC_007304	10737875	10738434	-	intronic	-	-	-
chr1	TCONS_00010388	XLOC_007321	10855187	10855545	-	intronic	-	-	-
chr1	TCONS_00010392	XLOC_007367	11169032	11171379	-	antisense	-	-	-
chr1	TCONS_00010395	XLOC_007423	11621491	11622189	-	intronic	-	-	-
chr1	TCONS_00010398	XLOC_007456	11995819	11997992	-	antisense	-	-	-
chr1	TCONS_00010399	XLOC_007467	12091740	12092459	-	intronic	-	-	-
chr1	TCONS_00010401	XLOC_007494	12292811	12293093	-	intronic	-	-	-
chr1	TCONS_00010414	XLOC_007566	13020148	13020899	-	intronic	-	-	-
chr1	TCONS_00010422	XLOC_007600	13417492	13418403	-	intronic	-	-	-
chr1	TCONS_00010423	XLOC_007601	13421762	13422191	-	intronic	-	-	-
chr1	TCONS_00010430	XLOC_007638	13619556	13620170	-	intergenic	-	-	-
chr1	TCONS_00010431	XLOC_007646	13653785	13654300	-	intronic	-	-	-
chr1	TCONS_00010432	XLOC_007648	13658357	13658698	-	intergenic	-	-	-
chr1	TCONS_00010433	XLOC_007654	13676313	13676679	-	intronic	-	-	-
chr1	TCONS_00010435	XLOC_007659	13728732	13729080	-	intronic	Medtr1te037290	-	-
chr1	TCONS_00010438	XLOC_007687	13978202	13979697	-	antisense	-	-	-
chr1	TCONS_00010446	XLOC_007743	14453125	14453574	-	intergenic	Medtr1te038910	-	-
chr1	TCONS_00010460	XLOC_007892	15947638	15948022	-	intronic	-	-	-
chr1	TCONS_00010465	XLOC_007934	16393895	16394193	-	antisense	-	-	-
chr1	TCONS_00010472	XLOC_007964	16773022	16773559	-	intronic	-	-	-
chr1	TCONS_00010473	XLOC_007966	16778580	16778991	-	intronic	-	-	-
chr1	TCONS_00010478	XLOC_007996	17070960	17071673	-	intergenic	-	-	-
chr1	TCONS_00010480	XLOC_008022	17274242	17276016	-	antisense	-	-	-
chr1	TCONS_00010481	XLOC_008057	17593157	17593574	-	antisense	-	-	-
chr1	TCONS_00010482	XLOC_008077	17797600	17798525	-	intronic	-	-	-
chr1	TCONS_00010485	XLOC_008135	18555953	18556968	-	intronic	-	-	-
chr1	TCONS_00010487	XLOC_008151	18723677	18724194	-	intronic	-	-	-
chr1	TCONS_00010493	XLOC_008179	18997411	18997942	-	intronic	-	-	-
chr1	TCONS_00010498	XLOC_008228	19481594	19481817	-	intronic	-	-	-
chr1	TCONS_00010500	XLOC_008240	19521509	19521948	-	intergenic	-	-	-
chr1	TCONS_00010504	XLOC_008268	19769804	19770287	-	antisense	-	-	-
chr1	TCONS_00010510	XLOC_008285	19979778	19980602	-	antisense	-	-	-
chr1	TCONS_00010514	XLOC_008319	20372433	20373065	-	intronic	-	-	-
chr1	TCONS_00010518	XLOC_008323	20382407	20383019	-	intergenic	-	-	-
chr1	TCONS_00010522	XLOC_008396	21323140	21323402	-	intronic	-	-	-
chr1	TCONS_00010532	XLOC_008431	21764536	21765035	-	intronic	-	-	-
chr1	TCONS_00010533	XLOC_008465	22325738	22326483	-	intronic	-	-	-
chr1	TCONS_00010535	XLOC_008512	22932782	22933193	-	intronic	-	-	-
chr1	TCONS_00010538	XLOC_008539	23384741	23384971	-	intergenic	-	-	-
chr1	TCONS_00010539	XLOC_008558	23605748	23605968	-	intronic	-	-	-
chr1	TCONS_00010540	XLOC_008565	23682411	23682873	-	antisense	-	-	-
chr1	TCONS_00010541	XLOC_008566	23683213	23683932	-	antisense	-	-	-
chr1	TCONS_00010551	XLOC_008649	24582238	24582675	-	intergenic	-	-	-
chr1	TCONS_00010552	XLOC_008661	24700953	24702081	-	antisense	-	-	-
chr1	TCONS_00010553	XLOC_008662	24703880	24704678	-	intronic	Medtr1te056510	-	-
chr1	TCONS_00010556	XLOC_008686	24861734	24862312	-	intronic	-	-	-
chr1	TCONS_00010560	XLOC_008738	25452043	25452350	-	intronic	-	-	-
chr1	TCONS_00010561	XLOC_008739	25452634	25453391	-	intronic	-	-	-
chr1	TCONS_00010562	XLOC_008754	25641250	25641487	-	antisense	-	-	-
chr1	TCONS_00010565	XLOC_008777	25889289	25889608	-	intergenic	-	-	-
chr1	TCONS_00010567	XLOC_008780	25896515	25897483	-	intronic	-	-	-
chr1	TCONS_00010574	XLOC_008820	26241193	26242048	-	antisense	-	-	-
chr1	TCONS_00010575	XLOC_008827	26298726	26299725	-	antisense	-	-	-
chr1	TCONS_00010582	XLOC_008839	26388035	26388481	-	intergenic	-	-	-
chr1	TCONS_00010585	XLOC_008876	26866461	26867034	-	intronic	-	-	-
chr1	TCONS_00010586	XLOC_008878	26871028	26871305	-	antisense	-	-	-
chr1	TCONS_00010587	XLOC_008909	27136378	27136852	-	intronic	-	-	-
chr1	TCONS_00010588	XLOC_008938	27477307	27477566	-	intronic	-	-	-
chr1	TCONS_00010594	XLOC_008976	27840547	27840992	-	intergenic	-	-	-
chr1	TCONS_00010595	XLOC_008978	27863820	27864096	-	intergenic	-	-	-
chr1	TCONS_00010598	XLOC_008983	27886855	27887082	-	intergenic	-	-	-
chr1	TCONS_00010600	XLOC_009021	28373545	28374471	-	intergenic	-	-	-
chr1	TCONS_00010601	XLOC_009023	28383158	28383739	-	intergenic	Medtr1te064530	-	-
chr1	TCONS_00010603	XLOC_009036	28481266	28481579	-	intronic	-	-	-
chr1	TCONS_00010613	XLOC_009085	28873968	28874194	-	intronic	-	-	-
chr1	TCONS_00010615	XLOC_009088	28877790	28878386	-	intronic	-	-	-
chr1	TCONS_00010618	XLOC_009105	29006931	29007372	-	antisense	-	-	-
chr1	TCONS_00010629	XLOC_009201	29976094	29977331	-	intergenic	-	-	-
chr1	TCONS_00010633	XLOC_009261	30585533	30586304	-	intronic	-	-	-
chr1	TCONS_00010634	XLOC_009262	30592404	30592762	-	intronic	-	-	-
chr1	TCONS_00010635	XLOC_009263	30593228	30593580	-	intronic	-	-	-
chr1	TCONS_00010638	XLOC_009275	30669024	30669595	-	antisense	-	-	-
chr1	TCONS_00010639	XLOC_009276	30669766	30670287	-	antisense	-	-	-
chr1	TCONS_00010647	XLOC_009285	30685830	30686422	-	intergenic	-	-	-
chr1	TCONS_00010648	XLOC_009286	30690992	30691310	-	intergenic	-	-	-
chr1	TCONS_00010649	XLOC_009287	30691440	30695159	-	intergenic	-	-	-
chr1	TCONS_00010652	XLOC_009288	30699389	30700746	-	intergenic	-	-	-
chr1	TCONS_00010658	XLOC_009301	30843561	30843952	-	antisense	-	-	-
chr1	TCONS_00010661	XLOC_009325	31135142	31135672	-	intronic	-	-	-
chr1	TCONS_00010667	XLOC_009378	31629581	31630735	-	intronic	-	-	-
chr1	TCONS_00010668	XLOC_009397	31792200	31792499	-	intronic	-	-	-
chr1	TCONS_00010672	XLOC_009452	32293987	32294566	-	intronic	-	-	-
chr1	TCONS_00010673	XLOC_009459	32365298	32366305	-	antisense	-	-	-
chr1	TCONS_00010676	XLOC_009476	32466439	32466964	-	intronic	-	-	-
chr1	TCONS_00010678	XLOC_009483	32494187	32494569	-	intergenic	-	-	-
chr1	TCONS_00010687	XLOC_009527	32896355	32896588	-	antisense	-	-	-
chr1	TCONS_00010691	XLOC_009528	32903232	32903775	-	antisense	-	-	-
chr1	TCONS_00010698	XLOC_009640	34137026	34137569	-	antisense	-	-	-
chr1	TCONS_00010700	XLOC_009648	34227871	34228532	-	intronic	-	-	-
chr1	TCONS_00010703	XLOC_009683	34443598	34444193	-	intronic	-	-	-
chr1	TCONS_00010706	XLOC_009688	34459929	34461542	-	antisense	-	-	-
chr1	TCONS_00010707	XLOC_009696	34538611	34539023	-	intronic	-	-	-
chr1	TCONS_00010711	XLOC_009744	34954195	34954547	-	intronic	-	-	-
chr1	TCONS_00010713	XLOC_009760	35059898	35060260	-	intronic	-	-	-
chr1	TCONS_00010714	XLOC_009781	35230425	35231082	-	antisense	-	-	-
chr1	TCONS_00010717	XLOC_009844	35771961	35772504	-	intronic	-	-	-
chr1	TCONS_00010727	XLOC_009909	36327843	36328131	-	intronic	-	-	-
chr1	TCONS_00010730	XLOC_009913	36347066	36347609	-	intronic	-	-	-
chr1	TCONS_00010732	XLOC_009927	36427465	36428200	-	intronic	-	-	-
chr1	TCONS_00010735	XLOC_009931	36436342	36437105	-	intronic	-	-	-
chr1	TCONS_00010737	XLOC_009938	36493082	36493893	-	antisense	-	-	-
chr1	TCONS_00010738	XLOC_009939	36495282	36495796	-	intronic	-	-	-
chr1	TCONS_00010739	XLOC_009945	36514325	36514769	-	intronic	-	-	-
chr1	TCONS_00010742	XLOC_009980	36836172	36836551	-	antisense	-	-	-
chr1	TCONS_00010757	XLOC_010052	37299024	37300663	-	antisense	-	-	-
chr1	TCONS_00010762	XLOC_010057	37321577	37323688	-	intergenic	Medtr1te083820	-	-
chr1	TCONS_00010764	XLOC_010068	37439688	37440033	-	intronic	-	-	-
chr1	TCONS_00010766	XLOC_010113	37885962	37887025	-	intergenic	-	-	-
chr1	TCONS_00010770	XLOC_010138	38078642	38079072	-	intronic	-	-	-
chr1	TCONS_00010774	XLOC_010169	38474229	38475019	-	antisense	-	-	-
chr1	TCONS_00010776	XLOC_010187	38637598	38637904	-	intronic	-	-	-
chr1	TCONS_00010778	XLOC_010215	38894366	38894884	-	antisense	-	-	-
chr1	TCONS_00010782	XLOC_010224	38955691	38958110	-	antisense	-	-	-
chr1	TCONS_00010783	XLOC_010234	39010983	39011326	-	intronic	-	-	-
chr1	TCONS_00010785	XLOC_010252	39142119	39142448	-	intergenic	-	-	-
chr1	TCONS_00010786	XLOC_010254	39159270	39159502	-	intronic	-	-	-
chr1	TCONS_00010794	XLOC_010293	39478580	39478954	-	antisense	-	-	-
chr1	TCONS_00010795	XLOC_010294	39479153	39480557	-	antisense	-	-	-
chr1	TCONS_00010797	XLOC_010297	39511488	39511774	-	antisense	-	-	-
chr1	TCONS_00010799	XLOC_010306	39552756	39552960	-	antisense	-	-	-
chr1	TCONS_00010801	XLOC_010328	39730794	39733502	-	antisense	-	-	-
chr1	TCONS_00010802	XLOC_010338	39821676	39822233	-	intronic	-	-	-
chr1	TCONS_00010807	XLOC_010360	40025167	40025509	-	intergenic	-	-	-
chr1	TCONS_00010809	XLOC_010371	40090196	40090792	-	antisense	-	-	-
chr1	TCONS_00010811	XLOC_010375	40139005	40139987	-	intronic	-	-	-
chr1	TCONS_00010818	XLOC_010415	40493244	40493565	-	antisense	-	-	-
chr1	TCONS_00010823	XLOC_010436	40615402	40615907	-	intronic	-	-	-
chr1	TCONS_00010824	XLOC_010437	40617069	40617590	-	intronic	-	-	-
chr1	TCONS_00010826	XLOC_010475	40956022	40956340	-	intronic	-	-	-
chr1	TCONS_00010828	XLOC_010502	41417272	41417678	-	intergenic	-	-	-
chr1	TCONS_00010830	XLOC_010505	41430251	41430866	-	intronic	-	-	-
chr1	TCONS_00010831	XLOC_010506	41431459	41431901	-	antisense	-	-	-
chr1	TCONS_00010832	XLOC_010509	41483406	41484234	-	intronic	-	-	-
chr1	TCONS_00010835	XLOC_010515	41524543	41525597	-	antisense	-	-	-
chr1	TCONS_00010836	XLOC_010515	41524543	41525566	-	antisense	-	-	-
chr1	TCONS_00010850	XLOC_010653	42519274	42519711	-	intronic	-	-	-
chr1	TCONS_00010853	XLOC_010672	42673846	42674095	-	intronic	-	-	-
chr1	TCONS_00010856	XLOC_010697	42938753	42939317	-	intronic	-	-	-
chr1	TCONS_00010862	XLOC_010754	43487644	43487892	-	intronic	-	-	-
chr1	TCONS_00010863	XLOC_010755	43492222	43493009	-	intronic	-	-	-
chr1	TCONS_00010864	XLOC_010756	43495786	43496073	-	intergenic	-	-	-
chr1	TCONS_00010865	XLOC_010775	43767026	43768508	-	antisense	-	-	-
chr1	TCONS_00010866	XLOC_010776	43768717	43769230	-	antisense	-	-	-
chr1	TCONS_00010870	XLOC_010802	43957291	43957960	-	intronic	-	-	-
chr1	TCONS_00010872	XLOC_010827	44098101	44098402	-	intronic	-	-	-
chr1	TCONS_00010873	XLOC_010828	44098580	44100354	-	intronic	-	-	-
chr1	TCONS_00010874	XLOC_010832	44121424	44122005	-	antisense	-	-	-
chr1	TCONS_00010877	XLOC_010848	44236289	44237587	-	antisense	-	-	-
chr1	TCONS_00010878	XLOC_010856	44351813	44353473	-	intronic	-	-	-
chr1	TCONS_00010882	XLOC_010869	44433199	44434120	-	intronic	-	-	-
chr1	TCONS_00010884	XLOC_010875	44508440	44509697	-	antisense	-	-	-
chr1	TCONS_00010885	XLOC_010880	44588068	44588552	-	intronic	-	-	-
chr1	TCONS_00010887	XLOC_010892	44698245	44701080	-	antisense	-	-	-
chr1	TCONS_00010888	XLOC_010902	44817685	44818159	-	antisense	-	-	-
chr1	TCONS_00010900	XLOC_010963	45228958	45229292	-	intronic	-	-	-
chr1	TCONS_00010902	XLOC_010977	45366579	45366898	-	intronic	-	-	-
chr1	TCONS_00010903	XLOC_010979	45368899	45369178	-	intronic	-	-	-
chr1	TCONS_00010911	XLOC_011014	45660239	45661996	-	antisense	-	-	-
chr1	TCONS_00010915	XLOC_011061	45984672	45985239	-	antisense	-	-	-
chr1	TCONS_00010920	XLOC_011095	46321041	46321257	-	intergenic	-	-	-
chr1	TCONS_00010921	XLOC_011096	46323705	46325470	-	antisense	-	-	-
chr1	TCONS_00010925	XLOC_011146	46844049	46844753	-	antisense	-	-	-
chr1	TCONS_00010926	XLOC_011151	46858451	46858811	-	antisense	-	-	-
chr1	TCONS_00010932	XLOC_011213	47415129	47415837	-	antisense	-	-	-
chr1	TCONS_00010934	XLOC_011226	47497905	47498399	-	intergenic	-	-	-
chr1	TCONS_00010941	XLOC_011246	47688051	47688836	-	intronic	-	-	-
chr1	TCONS_00010942	XLOC_011251	47732711	47733203	-	antisense	-	-	-
chr1	TCONS_00010943	XLOC_011252	47733916	47735140	-	antisense	-	-	-
chr1	TCONS_00010944	XLOC_011264	47821764	47822166	-	antisense	-	-	-
chr1	TCONS_00010948	XLOC_011288	47957436	47958196	-	intronic	-	-	-
chr1	TCONS_00010950	XLOC_011296	47991176	47991571	-	intronic	-	-	-
chr1	TCONS_00010952	XLOC_011304	48042616	48042934	-	intronic	-	-	NONATHT000219
chr1	TCONS_00010953	XLOC_011305	48043021	48043612	-	intronic	-	-	-
chr1	TCONS_00010954	XLOC_011309	48054791	48055555	-	intergenic	-	-	-
chr1	TCONS_00010955	XLOC_011316	48114833	48115744	-	antisense	-	-	-
chr1	TCONS_00010956	XLOC_011317	48115874	48116855	-	antisense	-	-	-
chr1	TCONS_00010957	XLOC_011337	48276382	48276656	-	antisense	-	-	-
chr1	TCONS_00010961	XLOC_011351	48412444	48412868	-	intronic	-	-	-
chr1	TCONS_00010971	XLOC_011430	49101616	49101857	-	intronic	-	-	-
chr1	TCONS_00010972	XLOC_011447	49191597	49191956	-	intronic	-	-	-
chr1	TCONS_00010979	XLOC_011493	49561287	49561776	-	intronic	-	-	-
chr1	TCONS_00010980	XLOC_011495	49563630	49564010	-	intronic	-	-	-
chr1	TCONS_00010984	XLOC_011508	49660270	49661132	-	intergenic	-	-	-
chr1	TCONS_00010994	XLOC_011584	50330395	50330739	-	intronic	-	-	-
chr1	TCONS_00010995	XLOC_011587	50339972	50340598	-	intronic	-	-	-
chr1	TCONS_00011002	XLOC_011602	50442857	50443472	-	intergenic	-	-	-
chr1	TCONS_00011004	XLOC_011604	50443896	50444237	-	intergenic	-	-	-
chr1	TCONS_00011005	XLOC_011606	50448485	50448899	-	intergenic	Medtr1te111610	-	-
chr1	TCONS_00011008	XLOC_011609	50452899	50453652	-	intergenic	-	-	-
chr1	TCONS_00011009	XLOC_011610	50455573	50456324	-	intergenic	Medtr1te111620	-	-
chr1	TCONS_00011010	XLOC_011615	50481083	50482234	-	intronic	-	-	-
chr1	TCONS_00011016	XLOC_011663	50866145	50867043	-	intronic	-	-	-
chr1	TCONS_00011018	XLOC_011693	51198402	51199014	-	intronic	-	-	-
chr1	TCONS_00011021	XLOC_011738	51603268	51603590	-	intronic	-	-	-
chr1	TCONS_00011031	XLOC_011834	52411051	52412484	-	antisense	-	-	-
chr1	TCONS_00011032	XLOC_011835	52415800	52416283	-	intronic	-	-	NONATHT002640
chr1	TCONS_00011033	XLOC_011853	52553614	52554219	-	intronic	-	-	-
chr1	TCONS_00011041	XLOC_000051	307575	308338	+	intronic	-	-	-
chr1	TCONS_00011051	XLOC_000178	1298363	1298574	+	intergenic	-	-	-
chr1	TCONS_00011063	XLOC_000207	1521787	1522183	+	intronic	-	-	-
chr1	TCONS_00011069	XLOC_000270	2225738	2226092	+	intronic	-	-	-
chr1	TCONS_00011075	XLOC_000363	2852721	2853056	+	intronic	-	-	-
chr1	TCONS_00011076	XLOC_000390	3131645	3131986	+	intronic	-	-	-
chr1	TCONS_00011078	XLOC_000410	3303629	3303911	+	intergenic	-	-	-
chr1	TCONS_00011082	XLOC_000414	3309087	3309808	+	intergenic	-	-	-
chr1	TCONS_00011084	XLOC_000436	3419378	3419945	+	sense	-	-	-
chr1	TCONS_00011085	XLOC_000469	3750287	3750699	+	intronic	-	-	-
chr1	TCONS_00011092	XLOC_000502	4042252	4042728	+	sense	-	-	-
chr1	TCONS_00011093	XLOC_000519	4122124	4122595	+	sense	-	-	-
chr1	TCONS_00011099	XLOC_000621	4936720	4937096	+	sense	-	-	-
chr1	TCONS_00011103	XLOC_000641	5174496	5174722	+	sense	-	-	-
chr1	TCONS_00011111	XLOC_000686	5584137	5584344	+	intronic	-	-	-
chr1	TCONS_00011114	XLOC_000729	5938084	5938288	+	sense	-	-	-
chr1	TCONS_00011125	XLOC_000887	7210900	7211170	+	intronic	-	-	-
chr1	TCONS_00011128	XLOC_000937	7629041	7629385	+	intronic	-	-	-
chr1	TCONS_00011131	XLOC_001016	8330804	8331030	+	intergenic	-	-	-
chr1	TCONS_00011134	XLOC_001025	8381867	8382665	+	intronic	-	-	-
chr1	TCONS_00011142	XLOC_001149	9345919	9347129	+	intergenic	-	-	-
chr1	TCONS_00011143	XLOC_001150	9347505	9348005	+	intergenic	-	-	-
chr1	TCONS_00011158	XLOC_001323	10754459	10754786	+	sense	-	-	-
chr1	TCONS_00011165	XLOC_001450	11926646	11926898	+	intergenic	-	-	-
chr1	TCONS_00011174	XLOC_001657	14127218	14127658	+	intergenic	-	-	-
chr1	TCONS_00011180	XLOC_001784	15495865	15496213	+	intergenic	-	-	-
chr1	TCONS_00011193	XLOC_002012	17572239	17572481	+	intronic	-	-	-
chr1	TCONS_00011200	XLOC_002203	19432663	19433052	+	intronic	-	-	-
chr1	TCONS_00011205	XLOC_002244	19701175	19701970	+	intronic	-	-	-
chr1	TCONS_00011209	XLOC_002294	20161998	20162282	+	intronic	-	-	-
chr1	TCONS_00011210	XLOC_002300	20201914	20202253	+	intergenic	-	-	-
chr1	TCONS_00011211	XLOC_002302	20202704	20202984	+	intergenic	-	-	-
chr1	TCONS_00011212	XLOC_002303	20203673	20204079	+	intronic	-	-	-
chr1	TCONS_00011213	XLOC_002304	20204661	20205516	+	intronic	-	-	-
chr1	TCONS_00011215	XLOC_002311	20294745	20294984	+	intergenic	Medtr1te041640	-	-
chr1	TCONS_00011220	XLOC_002351	20791513	20791738	+	intronic	-	-	-
chr1	TCONS_00011221	XLOC_002362	21015673	21016000	+	intronic	-	-	-
chr1	TCONS_00011225	XLOC_002443	22049275	22049507	+	intergenic	-	-	-
chr1	TCONS_00011242	XLOC_002551	23542689	23543143	+	intronic	-	-	-
chr1	TCONS_00011246	XLOC_002576	23753550	23754488	+	sense	-	-	-
chr1	TCONS_00011250	XLOC_002636	24449936	24450307	+	intergenic	-	-	-
chr1	TCONS_00011252	XLOC_002714	25393430	25393631	+	sense	-	-	-
chr1	TCONS_00011253	XLOC_002735	25583043	25583620	+	sense	-	-	-
chr1	TCONS_00011255	XLOC_002750	25717342	25717658	+	intronic	-	-	-
chr1	TCONS_00011258	XLOC_002780	26041099	26041318	+	intronic	-	-	-
chr1	TCONS_00011260	XLOC_002841	26642426	26643198	+	sense	-	-	-
chr1	TCONS_00011261	XLOC_002854	26753195	26753565	+	intronic	-	-	-
chr1	TCONS_00011274	XLOC_003018	28300286	28301257	+	intronic	-	-	-
chr1	TCONS_00011275	XLOC_003058	28665872	28666393	+	sense	-	-	-
chr1	TCONS_00011280	XLOC_003099	28976541	28977564	+	sense	-	-	-
chr1	TCONS_00011284	XLOC_003187	29729320	29729736	+	intronic	-	-	-
chr1	TCONS_00011285	XLOC_003190	29734923	29735402	+	intronic	-	-	-
chr1	TCONS_00011291	XLOC_003269	30330853	30331127	+	intergenic	Medtr1te069670	-	-
chr1	TCONS_00011296	XLOC_003377	31344052	31344299	+	intergenic	-	-	-
chr1	TCONS_00011297	XLOC_003448	32079009	32079580	+	sense	-	-	-
chr1	TCONS_00011299	XLOC_003475	32264632	32264965	+	intronic	-	-	-
chr1	TCONS_00011301	XLOC_003547	32756490	32756966	+	intronic	-	-	-
chr1	TCONS_00011303	XLOC_003607	33209420	33210287	+	sense	-	-	-
chr1	TCONS_00011304	XLOC_003619	33344273	33344590	+	intergenic	-	-	-
chr1	TCONS_00011307	XLOC_003746	34762416	34763129	+	intronic	-	-	-
chr1	TCONS_00011311	XLOC_003764	34896666	34897296	+	intronic	-	-	-
chr1	TCONS_00011314	XLOC_003836	35426743	35427135	+	sense	-	-	-
chr1	TCONS_00011315	XLOC_003846	35506924	35507188	+	intronic	-	-	-
chr1	TCONS_00011317	XLOC_003906	35974906	35976739	+	sense	-	-	-
chr1	TCONS_00011331	XLOC_004117	37631075	37631591	+	sense	-	-	-
chr1	TCONS_00011332	XLOC_004119	37659549	37660136	+	sense	-	-	-
chr1	TCONS_00011333	XLOC_004120	37677274	37677707	+	intergenic	Medtr1te084650	-	-
chr1	TCONS_00011336	XLOC_004204	38544843	38545079	+	intergenic	-	-	-
chr1	TCONS_00011337	XLOC_004205	38545326	38545822	+	intergenic	-	-	-
chr1	TCONS_00011339	XLOC_004235	38755666	38756127	+	sense	-	-	-
chr1	TCONS_00011346	XLOC_004377	40015061	40015543	+	intronic	-	-	-
chr1	TCONS_00011348	XLOC_004429	40358352	40358568	+	intergenic	-	-	-
chr1	TCONS_00011349	XLOC_004466	40551431	40551846	+	sense	-	-	-
chr1	TCONS_00011350	XLOC_004498	40787867	40788105	+	intronic	-	-	-
chr1	TCONS_00011355	XLOC_004586	41627702	41628018	+	intronic	-	-	-
chr1	TCONS_00011358	XLOC_004674	42358555	42358966	+	intronic	-	-	-
chr1	TCONS_00011362	XLOC_004767	43028393	43029269	+	sense	-	-	-
chr1	TCONS_00011363	XLOC_004769	43035694	43036283	+	intronic	-	-	-
chr1	TCONS_00011364	XLOC_004770	43038902	43039269	+	intronic	-	-	-
chr1	TCONS_00011366	XLOC_004794	43183601	43183953	+	intronic	-	-	-
chr1	TCONS_00011367	XLOC_004842	43615730	43616392	+	sense	-	-	-
chr1	TCONS_00011386	XLOC_005077	45308427	45308637	+	intergenic	-	-	-
chr1	TCONS_00011393	XLOC_005164	45974707	45975248	+	sense	-	-	-
chr1	TCONS_00011395	XLOC_005202	46258839	46259448	+	sense	-	-	-
chr1	TCONS_00011396	XLOC_005203	46261402	46261637	+	intergenic	-	-	-
chr1	TCONS_00011403	XLOC_005303	47050806	47051968	+	sense	-	-	-
chr1	TCONS_00011405	XLOC_005311	47123997	47124203	+	sense	-	-	-
chr1	TCONS_00011407	XLOC_005354	47431723	47432000	+	intronic	-	-	-
chr1	TCONS_00011422	XLOC_005533	48884203	48884712	+	intronic	-	-	-
chr1	TCONS_00011427	XLOC_005613	49448217	49448572	+	intronic	-	-	-
chr1	TCONS_00011431	XLOC_005657	49796832	49797286	+	intronic	-	-	-
chr1	TCONS_00011441	XLOC_005897	51929802	51930414	+	intergenic	-	-	-
chr1	TCONS_00011443	XLOC_005909	52007885	52008143	+	intronic	-	-	-
chr1	TCONS_00011445	XLOC_005971	52515964	52516291	+	intronic	-	-	-
chr1	TCONS_00011448	XLOC_005987	52581716	52582049	+	intergenic	-	-	-
chr1	TCONS_00011452	XLOC_006005	52766154	52766742	+	intergenic	-	-	-
chr1	TCONS_00011463	XLOC_006165	1252220	1252727	-	intergenic	-	-	-
chr1	TCONS_00011467	XLOC_006210	1679232	1679493	-	antisense	-	-	-
chr1	TCONS_00011473	XLOC_006333	2646720	2647014	-	antisense	-	-	-
chr1	TCONS_00011481	XLOC_006438	3488094	3489000	-	antisense	-	-	-
chr1	TCONS_00011483	XLOC_006468	3866845	3867111	-	intronic	-	-	-
chr1	TCONS_00011485	XLOC_006484	3964941	3965591	-	intronic	-	-	-
chr1	TCONS_00011487	XLOC_006541	4338358	4338634	-	intronic	-	-	-
chr1	TCONS_00011500	XLOC_006628	5120186	5120587	-	antisense	-	-	-
chr1	TCONS_00011503	XLOC_006676	5531662	5532103	-	intronic	-	-	-
chr1	TCONS_00011516	XLOC_006755	6202662	6202867	-	intergenic	-	-	-
chr1	TCONS_00011517	XLOC_006777	6397485	6397833	-	intronic	-	-	-
chr1	TCONS_00011532	XLOC_006884	7084904	7085122	-	antisense	-	-	-
chr1	TCONS_00011550	XLOC_007020	8232133	8232913	-	antisense	-	-	-
chr1	TCONS_00011552	XLOC_007137	9307409	9307476	-	antisense	-	-	-
chr1	TCONS_00011557	XLOC_007139	9315640	9317835	-	antisense	-	-	-
chr1	TCONS_00011560	XLOC_007236	10108395	10108780	-	antisense	-	-	-
chr1	TCONS_00011564	XLOC_007299	10667850	10668383	-	intronic	-	-	-
chr1	TCONS_00011575	XLOC_007415	11599436	11599703	-	intronic	-	-	-
chr1	TCONS_00011576	XLOC_007416	11599998	11600497	-	intronic	-	-	-
chr1	TCONS_00011585	XLOC_007512	12455702	12456201	-	intergenic	-	-	-
chr1	TCONS_00011587	XLOC_007516	12510917	12511552	-	antisense	-	-	-
chr1	TCONS_00011591	XLOC_007616	13505465	13505781	-	intronic	-	-	-
chr1	TCONS_00011592	XLOC_007623	13523817	13524052	-	intronic	-	-	-
chr1	TCONS_00011595	XLOC_007726	14350825	14351110	-	intergenic	-	-	-
chr1	TCONS_00011596	XLOC_007736	14444500	14444916	-	intergenic	Medtr1te038910	-	-
chr1	TCONS_00011600	XLOC_007762	14630633	14631447	-	intronic	-	-	-
chr1	TCONS_00011614	XLOC_007994	17031975	17032315	-	antisense	-	-	-
chr1	TCONS_00011615	XLOC_007998	17078941	17079264	-	intronic	-	-	-
chr1	TCONS_00011616	XLOC_008017	17254124	17254342	-	intergenic	-	-	-
chr1	TCONS_00011618	XLOC_008126	18400677	18401063	-	intronic	-	-	-
chr1	TCONS_00011619	XLOC_008175	18982513	18982804	-	intronic	-	-	-
chr1	TCONS_00011623	XLOC_008204	19324342	19324866	-	intronic	-	-	-
chr1	TCONS_00011627	XLOC_008303	20190244	20190469	-	intergenic	-	-	-
chr1	TCONS_00011632	XLOC_008334	20479715	20480082	-	intronic	-	-	-
chr1	TCONS_00011635	XLOC_008339	20484807	20485741	-	intronic	-	-	-
chr1	TCONS_00011636	XLOC_008346	20520708	20520940	-	antisense	-	-	-
chr1	TCONS_00011638	XLOC_008377	20998896	21000360	-	intronic	-	-	-
chr1	TCONS_00011643	XLOC_008411	21513964	21514170	-	intergenic	-	-	-
chr1	TCONS_00011645	XLOC_008424	21684176	21684612	-	intergenic	-	-	-
chr1	TCONS_00011647	XLOC_008506	22894081	22894332	-	intergenic	-	-	-
chr1	TCONS_00011652	XLOC_008550	23524610	23524888	-	intergenic	-	-	-
chr1	TCONS_00011660	XLOC_008626	24334351	24334760	-	intronic	-	-	-
chr1	TCONS_00011665	XLOC_008669	24722571	24722884	-	intergenic	-	-	-
chr1	TCONS_00011666	XLOC_008678	24757805	24758064	-	antisense	-	-	-
chr1	TCONS_00011667	XLOC_008688	24868771	24869333	-	intronic	-	-	-
chr1	TCONS_00011668	XLOC_008733	25416982	25417391	-	intronic	-	-	-
chr1	TCONS_00011673	XLOC_008874	26853346	26853655	-	intergenic	-	-	-
chr1	TCONS_00011675	XLOC_008884	26949176	26949834	-	intronic	-	-	-
chr1	TCONS_00011676	XLOC_008885	26950092	26950449	-	intronic	-	-	-
chr1	TCONS_00011684	XLOC_009084	28872962	28873181	-	intronic	-	-	-
chr1	TCONS_00011695	XLOC_009305	30881761	30882153	-	antisense	-	-	-
chr1	TCONS_00011696	XLOC_009342	31305399	31305754	-	intronic	-	-	-
chr1	TCONS_00011698	XLOC_009369	31539674	31539925	-	intergenic	Medtr1te071160	-	-
chr1	TCONS_00011699	XLOC_009419	32071977	32072605	-	intronic	-	-	-
chr1	TCONS_00011701	XLOC_009439	32203864	32204336	-	intronic	-	-	-
chr1	TCONS_00011705	XLOC_009480	32491278	32492549	-	antisense	-	-	-
chr1	TCONS_00011710	XLOC_009543	33107811	33108353	-	intronic	-	-	-
chr1	TCONS_00011712	XLOC_009633	34052173	34052635	-	intronic	-	-	-
chr1	TCONS_00011716	XLOC_009678	34433789	34434227	-	intronic	-	-	-
chr1	TCONS_00011718	XLOC_009681	34440107	34441107	-	intronic	-	-	-
chr1	TCONS_00011721	XLOC_009743	34947802	34948606	-	intergenic	-	-	-
chr1	TCONS_00011722	XLOC_009745	34958386	34958635	-	intronic	-	-	-
chr1	TCONS_00011727	XLOC_009905	36282199	36282550	-	intronic	-	-	-
chr1	TCONS_00011728	XLOC_009910	36331599	36332636	-	intronic	-	-	-
chr1	TCONS_00011735	XLOC_009976	36830610	36831060	-	intronic	-	-	-
chr1	TCONS_00011738	XLOC_010007	36993096	36993566	-	antisense	-	-	-
chr1	TCONS_00011746	XLOC_010139	38080537	38080847	-	intronic	-	-	-
chr1	TCONS_00011747	XLOC_010148	38179854	38180083	-	intergenic	-	-	-
chr1	TCONS_00011751	XLOC_010209	38868228	38868909	-	antisense	-	-	-
chr1	TCONS_00011752	XLOC_010213	38883037	38883319	-	intronic	-	-	-
chr1	TCONS_00011754	XLOC_010220	38938171	38938559	-	intronic	-	-	-
chr1	TCONS_00011757	XLOC_010265	39231862	39232218	-	intronic	-	-	-
chr1	TCONS_00011760	XLOC_010294	39480671	39481022	-	intergenic	-	-	-
chr1	TCONS_00011766	XLOC_010355	39981147	39981356	-	antisense	-	-	-
chr1	TCONS_00011770	XLOC_010376	40141593	40142401	-	antisense	-	-	-
chr1	TCONS_00011773	XLOC_010429	40572920	40573266	-	antisense	-	-	-
chr1	TCONS_00011774	XLOC_010470	40909016	40909287	-	intronic	-	-	-
chr1	TCONS_00011776	XLOC_010483	41044165	41044434	-	antisense	-	-	-
chr1	TCONS_00011779	XLOC_010510	41486142	41486995	-	antisense	-	-	-
chr1	TCONS_00011781	XLOC_010517	41534798	41535003	-	intergenic	Medtr1te492680	-	-
chr1	TCONS_00011785	XLOC_010678	42713453	42713904	-	intronic	-	-	-
chr1	TCONS_00011786	XLOC_010685	42804815	42805347	-	antisense	-	-	-
chr1	TCONS_00011789	XLOC_010718	43128465	43128820	-	antisense	-	-	-
chr1	TCONS_00011793	XLOC_010799	43953845	43954559	-	intronic	-	-	-
chr1	TCONS_00011794	XLOC_010836	44169863	44170558	-	intronic	-	-	-
chr1	TCONS_00011800	XLOC_010984	45384599	45385025	-	intronic	-	-	-
chr1	TCONS_00011801	XLOC_010986	45398065	45398335	-	intronic	-	-	-
chr1	TCONS_00011802	XLOC_010987	45398899	45399257	-	intronic	-	-	-
chr1	TCONS_00011805	XLOC_011038	45822781	45823404	-	antisense	-	-	-
chr1	TCONS_00011806	XLOC_011059	45980104	45980372	-	antisense	-	-	-
chr1	TCONS_00011807	XLOC_011072	46128587	46129961	-	intronic	-	-	-
chr1	TCONS_00011824	XLOC_011358	48456379	48457093	-	antisense	-	-	-
chr1	TCONS_00011827	XLOC_011410	48908292	48908685	-	intronic	-	-	-
chr1	TCONS_00011834	XLOC_011575	50260465	50260764	-	intergenic	-	-	-
chr1	TCONS_00011840	XLOC_011648	50773412	50773648	-	intergenic	-	-	-
chr1	TCONS_00011844	XLOC_011695	51213195	51213649	-	intronic	-	-	-
chr1	TCONS_00011847	XLOC_011776	51954876	51955104	-	intronic	-	-	-
chr1	TCONS_00011848	XLOC_011808	52203728	52204431	-	antisense	-	-	-
chr1	TCONS_00011849	XLOC_011811	52227455	52227889	-	intronic	-	-	-
chr1	TCONS_00011859	XLOC_000013	99719	100588	+	intronic	-	-	-
chr1	TCONS_00011872	XLOC_000090	565786	566585	+	sense	-	-	-
chr1	TCONS_00011874	XLOC_000126	868138	868655	+	intronic	-	-	-
chr1	TCONS_00011876	XLOC_000174	1277511	1278212	+	intronic	-	-	-
chr1	TCONS_00011883	XLOC_000199	1470867	1472079	+	intergenic	-	-	-
chr1	TCONS_00011885	XLOC_000200	1472172	1472453	+	intergenic	-	-	-
chr1	TCONS_00011888	XLOC_000200	1475287	1477445	+	intergenic	-	-	-
chr1	TCONS_00011890	XLOC_000200	1478036	1479032	+	intergenic	-	-	-
chr1	TCONS_00011893	XLOC_000201	1490413	1491076	+	sense	-	-	-
chr1	TCONS_00011896	XLOC_000222	1691696	1692598	+	sense	-	-	-
chr1	TCONS_00011901	XLOC_000280	2324535	2324940	+	intronic	-	-	-
chr1	TCONS_00011902	XLOC_000286	2379503	2379705	+	intergenic	-	-	-
chr1	TCONS_00011905	XLOC_000316	2470954	2471234	+	intronic	-	-	-
chr1	TCONS_00011906	XLOC_000332	2631124	2631497	+	intronic	-	-	-
chr1	TCONS_00011909	XLOC_000349	2774448	2774761	+	intronic	-	-	-
chr1	TCONS_00011910	XLOC_000357	2815019	2815344	+	intergenic	-	-	-
chr1	TCONS_00011925	XLOC_000461	3674213	3675837	+	sense	-	-	-
chr1	TCONS_00011926	XLOC_000473	3765171	3765839	+	sense	-	-	-
chr1	TCONS_00011928	XLOC_000477	3809848	3810201	+	intergenic	-	-	-
chr1	TCONS_00011929	XLOC_000479	3815152	3815745	+	intronic	-	-	-
chr1	TCONS_00011930	XLOC_000495	3999895	4000348	+	intronic	-	-	-
chr1	TCONS_00011932	XLOC_000500	4023409	4024747	+	sense	-	-	-
chr1	TCONS_00011934	XLOC_000520	4137292	4137535	+	intronic	-	-	-
chr1	TCONS_00011939	XLOC_000648	5248285	5249120	+	sense	-	-	-
chr1	TCONS_00011940	XLOC_000649	5250097	5250322	+	sense	-	-	-
chr1	TCONS_00011947	XLOC_000680	5543899	5544955	+	sense	-	-	-
chr1	TCONS_00011948	XLOC_000681	5545057	5545346	+	sense	-	-	-
chr1	TCONS_00011952	XLOC_000761	6122703	6123022	+	intronic	-	-	-
chr1	TCONS_00011953	XLOC_000809	6599982	6600447	+	intronic	-	-	-
chr1	TCONS_00011954	XLOC_000816	6649708	6650218	+	intergenic	-	-	-
chr1	TCONS_00011955	XLOC_000817	6651787	6652346	+	sense	-	-	-
chr1	TCONS_00011957	XLOC_000833	6792101	6792448	+	intronic	-	-	-
chr1	TCONS_00011963	XLOC_000890	7214624	7217576	+	sense	-	-	-
chr1	TCONS_00011964	XLOC_000897	7252232	7252991	+	sense	-	-	-
chr1	TCONS_00011966	XLOC_000938	7634901	7635408	+	intronic	-	-	-
chr1	TCONS_00011977	XLOC_001003	8174438	8174847	+	intronic	-	-	-
chr1	TCONS_00011978	XLOC_001045	8533461	8533962	+	intronic	-	-	-
chr1	TCONS_00011982	XLOC_001072	8750012	8750745	+	intronic	-	-	-
chr1	TCONS_00011984	XLOC_001088	8841724	8843127	+	sense	-	-	-
chr1	TCONS_00011995	XLOC_001135	9243477	9243738	+	intergenic	-	-	-
chr1	TCONS_00012002	XLOC_001200	9703751	9704123	+	intronic	-	-	-
chr1	TCONS_00012006	XLOC_001206	9768137	9769119	+	intergenic	-	-	-
chr1	TCONS_00012008	XLOC_001246	10132344	10132872	+	intronic	-	-	-
chr1	TCONS_00012014	XLOC_001291	10527600	10530450	+	sense	-	-	-
chr1	TCONS_00012017	XLOC_001301	10581855	10582198	+	intronic	-	-	-
chr1	TCONS_00012024	XLOC_001319	10743433	10743775	+	intronic	-	-	-
chr1	TCONS_00012025	XLOC_001322	10752781	10752999	+	intergenic	-	-	-
chr1	TCONS_00012029	XLOC_001348	10919947	10920431	+	intronic	-	-	-
chr1	TCONS_00012030	XLOC_001349	10920806	10921255	+	intronic	-	-	-
chr1	TCONS_00012031	XLOC_001367	11045400	11046537	+	sense	-	-	-
chr1	TCONS_00012032	XLOC_001372	11092749	11093029	+	intronic	-	-	-
chr1	TCONS_00012033	XLOC_001390	11210972	11211697	+	intronic	-	-	-
chr1	TCONS_00012040	XLOC_001494	12277419	12278214	+	sense	-	-	-
chr1	TCONS_00012046	XLOC_001524	12581569	12581908	+	intronic	-	-	-
chr1	TCONS_00012049	XLOC_001545	12821547	12822449	+	intronic	-	-	-
chr1	TCONS_00012051	XLOC_001586	13338694	13339187	+	intronic	-	-	-
chr1	TCONS_00012052	XLOC_001589	13356103	13357565	+	sense	-	-	-
chr1	TCONS_00012053	XLOC_001591	13365804	13368255	+	sense	-	-	-
chr1	TCONS_00012056	XLOC_001634	13750977	13751240	+	intronic	-	-	-
chr1	TCONS_00012057	XLOC_001638	13815423	13816015	+	intergenic	-	-	-
chr1	TCONS_00012061	XLOC_001713	14712453	14712723	+	intergenic	-	-	-
chr1	TCONS_00012063	XLOC_001720	14767718	14769559	+	sense	-	-	-
chr1	TCONS_00012064	XLOC_001721	14787974	14788315	+	intronic	-	-	-
chr1	TCONS_00012073	XLOC_001877	16323350	16324025	+	intronic	-	-	-
chr1	TCONS_00012075	XLOC_001889	16426480	16426923	+	intronic	-	-	-
chr1	TCONS_00012084	XLOC_001957	17138691	17138934	+	intronic	-	-	-
chr1	TCONS_00012088	XLOC_002009	17557628	17558052	+	intronic	-	-	-
chr1	TCONS_00012089	XLOC_002011	17568428	17568912	+	intergenic	-	-	-
chr1	TCONS_00012093	XLOC_002068	18005090	18005433	+	intronic	-	-	-
chr1	TCONS_00012095	XLOC_002105	18336499	18336985	+	intergenic	-	-	-
chr1	TCONS_00012098	XLOC_002128	18585479	18585745	+	intronic	-	-	-
chr1	TCONS_00012099	XLOC_002135	18698520	18699377	+	intergenic	-	-	-
chr1	TCONS_00012101	XLOC_002152	18975014	18975261	+	intergenic	-	-	-
chr1	TCONS_00012102	XLOC_002154	18986996	18987229	+	intergenic	-	-	-
chr1	TCONS_00012114	XLOC_002220	19544338	19544746	+	intronic	-	-	-
chr1	TCONS_00012115	XLOC_002227	19589438	19589787	+	intronic	-	-	-
chr1	TCONS_00012116	XLOC_002251	19809704	19810020	+	intronic	-	-	-
chr1	TCONS_00012122	XLOC_002283	20033275	20033919	+	intergenic	-	-	-
chr1	TCONS_00012123	XLOC_002284	20034102	20035298	+	sense	-	-	-
chr1	TCONS_00012135	XLOC_002364	21038116	21038941	+	intergenic	Medtr1te052150	-	-
chr1	TCONS_00012136	XLOC_002390	21369588	21370702	+	sense	-	-	-
chr1	TCONS_00012138	XLOC_002395	21425289	21425704	+	intergenic	-	-	-
chr1	TCONS_00012141	XLOC_002411	21623976	21624227	+	intronic	-	-	-
chr1	TCONS_00012142	XLOC_002412	21626143	21629127	+	sense	-	-	-
chr1	TCONS_00012143	XLOC_002450	22179095	22179338	+	intronic	-	-	-
chr1	TCONS_00012145	XLOC_002452	22210466	22212241	+	intronic	-	-	-
chr1	TCONS_00012151	XLOC_002467	22394626	22395341	+	intergenic	Medtr1te053335	-	-
chr1	TCONS_00012161	XLOC_002497	22773711	22775356	+	sense	-	-	-
chr1	TCONS_00012162	XLOC_002499	22812407	22814440	+	sense	-	-	-
chr1	TCONS_00012164	XLOC_002507	22884353	22884732	+	intergenic	-	-	-
chr1	TCONS_00012165	XLOC_002551	23542461	23542803	+	intronic	-	-	-
chr1	TCONS_00012166	XLOC_002551	23542956	23543251	+	intronic	-	-	-
chr1	TCONS_00012167	XLOC_002564	23656593	23657336	+	intergenic	-	-	-
chr1	TCONS_00012168	XLOC_002565	23658262	23658477	+	intergenic	-	-	-
chr1	TCONS_00012174	XLOC_002603	24153286	24153543	+	intronic	-	-	-
chr1	TCONS_00012177	XLOC_002656	24659424	24659955	+	intergenic	-	-	-
chr1	TCONS_00012178	XLOC_002683	24993461	24993737	+	intergenic	-	-	-
chr1	TCONS_00012182	XLOC_002727	25550323	25550901	+	intergenic	-	-	-
chr1	TCONS_00012189	XLOC_002860	26818251	26818551	+	intronic	-	-	-
chr1	TCONS_00012190	XLOC_002867	26894216	26894488	+	intronic	-	-	-
chr1	TCONS_00012191	XLOC_002881	26964789	26966317	+	intergenic	Medtr1te061720	-	-
chr1	TCONS_00012197	XLOC_002934	27661993	27662301	+	intronic	-	-	-
chr1	TCONS_00012198	XLOC_002935	27663736	27664814	+	sense	-	-	-
chr1	TCONS_00012205	XLOC_003020	28306916	28307198	+	intronic	-	-	-
chr1	TCONS_00012206	XLOC_003037	28438807	28439147	+	sense	-	-	-
chr1	TCONS_00012210	XLOC_003061	28688727	28689894	+	intronic	-	-	-
chr1	TCONS_00012215	XLOC_003097	28935199	28935901	+	sense	-	-	-
chr1	TCONS_00012218	XLOC_003114	29174620	29175064	+	intergenic	-	-	-
chr1	TCONS_00012219	XLOC_003123	29225797	29226693	+	intronic	-	-	-
chr1	TCONS_00012220	XLOC_003124	29228043	29229668	+	sense	-	-	-
chr1	TCONS_00012221	XLOC_003125	29236132	29238161	+	sense	-	-	-
chr1	TCONS_00012224	XLOC_003152	29498648	29499158	+	sense	-	-	-
chr1	TCONS_00012225	XLOC_003159	29568100	29568445	+	intronic	-	-	-
chr1	TCONS_00012229	XLOC_003194	29753113	29753448	+	intronic	-	-	-
chr1	TCONS_00012232	XLOC_003208	29834071	29835062	+	intronic	-	-	-
chr1	TCONS_00012233	XLOC_003211	29881894	29882406	+	intergenic	-	-	-
chr1	TCONS_00012234	XLOC_003214	29898846	29899059	+	intergenic	-	-	-
chr1	TCONS_00012241	XLOC_003219	29936515	29936758	+	intronic	-	-	-
chr1	TCONS_00012242	XLOC_003224	30011092	30011532	+	intronic	-	-	-
chr1	TCONS_00012243	XLOC_003225	30015807	30016542	+	sense	-	-	-
chr1	TCONS_00012249	XLOC_003289	30523934	30524222	+	intronic	-	-	-
chr1	TCONS_00012250	XLOC_003290	30527506	30527961	+	intronic	-	-	-
chr1	TCONS_00012251	XLOC_003293	30554946	30555472	+	intronic	-	-	-
chr1	TCONS_00012252	XLOC_003295	30576343	30576565	+	intronic	-	-	-
chr1	TCONS_00012258	XLOC_003312	30761475	30761709	+	intergenic	Medtr1te070095	-	-
chr1	TCONS_00012261	XLOC_003338	31061029	31061689	+	intergenic	-	-	-
chr1	TCONS_00012262	XLOC_003365	31269551	31270371	+	sense	-	-	-
chr1	TCONS_00012268	XLOC_003440	32028645	32029613	+	sense	-	-	-
chr1	TCONS_00012271	XLOC_003474	32263418	32264178	+	sense	-	-	-
chr1	TCONS_00012274	XLOC_003487	32356869	32357376	+	intronic	-	-	-
chr1	TCONS_00012276	XLOC_003496	32426697	32427004	+	intronic	-	-	-
chr1	TCONS_00012279	XLOC_003548	32757961	32758308	+	intronic	-	-	-
chr1	TCONS_00012281	XLOC_003572	32956147	32958365	+	sense	-	-	-
chr1	TCONS_00012284	XLOC_003616	33311809	33312238	+	intronic	-	-	-
chr1	TCONS_00012285	XLOC_003617	33312805	33313531	+	intronic	-	-	-
chr1	TCONS_00012287	XLOC_003672	33970014	33970319	+	intronic	-	-	-
chr1	TCONS_00012288	XLOC_003675	33988418	33988832	+	intergenic	-	-	-
chr1	TCONS_00012289	XLOC_003684	34096514	34097146	+	intergenic	-	-	-
chr1	TCONS_00012293	XLOC_003765	34897804	34898030	+	intronic	-	-	-
chr1	TCONS_00012294	XLOC_003766	34919691	34920213	+	intergenic	-	-	-
chr1	TCONS_00012296	XLOC_003800	35200516	35201244	+	intronic	-	-	-
chr1	TCONS_00012297	XLOC_003803	35226077	35226510	+	intronic	-	-	-
chr1	TCONS_00012300	XLOC_003817	35299090	35299471	+	sense	-	-	-
chr1	TCONS_00012301	XLOC_003822	35342318	35342719	+	intergenic	-	-	-
chr1	TCONS_00012302	XLOC_003832	35419730	35419971	+	intergenic	-	-	-
chr1	TCONS_00012312	XLOC_003975	36591223	36591595	+	intronic	-	-	-
chr1	TCONS_00012313	XLOC_003979	36628184	36629063	+	sense	-	-	-
chr1	TCONS_00012314	XLOC_003982	36641410	36641881	+	sense	-	-	-
chr1	TCONS_00012327	XLOC_004097	37432103	37432608	+	sense	-	-	-
chr1	TCONS_00012328	XLOC_004109	37520872	37521429	+	intronic	-	-	-
chr1	TCONS_00012337	XLOC_004264	39071651	39072386	+	intergenic	-	-	-
chr1	TCONS_00012340	XLOC_004266	39074749	39075211	+	intergenic	-	-	-
chr1	TCONS_00012342	XLOC_004306	39410482	39410755	+	intronic	-	-	-
chr1	TCONS_00012346	XLOC_004369	39968408	39968882	+	intronic	-	-	-
chr1	TCONS_00012347	XLOC_004393	40144448	40146885	+	sense	-	-	-
chr1	TCONS_00012348	XLOC_004394	40156144	40156517	+	intronic	-	-	-
chr1	TCONS_00012355	XLOC_004420	40296507	40296897	+	intergenic	-	-	-
chr1	TCONS_00012356	XLOC_004427	40353126	40353561	+	intronic	-	-	-
chr1	TCONS_00012359	XLOC_004449	40451221	40451551	+	intronic	-	-	-
chr1	TCONS_00012360	XLOC_004451	40459319	40460161	+	intronic	-	-	-
chr1	TCONS_00012361	XLOC_004456	40496817	40497268	+	sense	-	-	-
chr1	TCONS_00012363	XLOC_004505	40839473	40839950	+	intergenic	-	-	-
chr1	TCONS_00012366	XLOC_004509	40844584	40845934	+	sense	-	-	-
chr1	TCONS_00012367	XLOC_004510	40849817	40850098	+	intergenic	-	-	-
chr1	TCONS_00012369	XLOC_004527	41013386	41013800	+	intronic	-	-	-
chr1	TCONS_00012373	XLOC_004586	41627484	41627907	+	intronic	-	-	-
chr1	TCONS_00012378	XLOC_004623	41892271	41892779	+	intronic	-	-	-
chr1	TCONS_00012379	XLOC_004628	41928587	41929048	+	intergenic	-	-	-
chr1	TCONS_00012381	XLOC_004632	41975295	41975878	+	intergenic	-	-	-
chr1	TCONS_00012382	XLOC_004643	42083217	42083680	+	intergenic	-	-	-
chr1	TCONS_00012386	XLOC_004704	42541031	42541385	+	intronic	-	-	-
chr1	TCONS_00012388	XLOC_004717	42612943	42613229	+	intronic	-	-	-
chr1	TCONS_00012392	XLOC_004736	42775818	42776101	+	intronic	-	-	-
chr1	TCONS_00012393	XLOC_004746	42875369	42875596	+	intronic	-	-	-
chr1	TCONS_00012395	XLOC_004760	42974921	42975416	+	intronic	-	-	-
chr1	TCONS_00012396	XLOC_004765	43015712	43015914	+	intergenic	-	-	-
chr1	TCONS_00012397	XLOC_004769	43035620	43035844	+	intronic	-	-	-
chr1	TCONS_00012398	XLOC_004773	43046637	43046844	+	intronic	-	-	-
chr1	TCONS_00012400	XLOC_004775	43054282	43054551	+	intergenic	-	-	-
chr1	TCONS_00012405	XLOC_004805	43243337	43243614	+	intergenic	-	-	-
chr1	TCONS_00012406	XLOC_004820	43369608	43369915	+	intronic	-	-	-
chr1	TCONS_00012407	XLOC_004839	43609618	43609926	+	intronic	-	-	-
chr1	TCONS_00012409	XLOC_004849	43708283	43708782	+	intronic	-	-	-
chr1	TCONS_00012415	XLOC_004883	43935094	43935418	+	intronic	-	-	-
chr1	TCONS_00012428	XLOC_005014	44994277	44994577	+	intergenic	-	-	-
chr1	TCONS_00012429	XLOC_005015	44995044	44995622	+	intergenic	-	-	-
chr1	TCONS_00012431	XLOC_005025	45050959	45051273	+	intergenic	-	-	-
chr1	TCONS_00012435	XLOC_005052	45220015	45220657	+	intergenic	-	-	-
chr1	TCONS_00012437	XLOC_005065	45253688	45253994	+	intronic	-	-	-
chr1	TCONS_00012438	XLOC_005068	45260891	45261289	+	intronic	-	-	-
chr1	TCONS_00012451	XLOC_005204	46266717	46267862	+	sense	-	-	-
chr1	TCONS_00012452	XLOC_005204	46268268	46269033	+	sense	-	-	-
chr1	TCONS_00012454	XLOC_005237	46510734	46510946	+	intronic	-	-	-
chr1	TCONS_00012458	XLOC_005255	46708949	46709355	+	intronic	-	-	-
chr1	TCONS_00012464	XLOC_005290	46950172	46951226	+	sense	-	-	-
chr1	TCONS_00012465	XLOC_005291	46951743	46953383	+	intergenic	-	-	-
chr1	TCONS_00012466	XLOC_005298	46991431	46992314	+	intronic	-	-	-
chr1	TCONS_00012468	XLOC_005303	47050531	47051310	+	sense	-	-	-
chr1	TCONS_00012471	XLOC_005323	47223325	47223584	+	intronic	-	-	-
chr1	TCONS_00012472	XLOC_005346	47348428	47348653	+	intronic	-	-	-
chr1	TCONS_00012473	XLOC_005353	47429595	47430186	+	intergenic	-	-	-
chr1	TCONS_00012485	XLOC_005430	48159232	48160589	+	sense	-	-	-
chr1	TCONS_00012486	XLOC_005439	48191558	48191961	+	sense	-	-	-
chr1	TCONS_00012487	XLOC_005440	48192083	48192319	+	sense	-	-	-
chr1	TCONS_00012490	XLOC_005446	48203463	48203963	+	intergenic	-	-	-
chr1	TCONS_00012493	XLOC_005457	48293844	48294157	+	intergenic	-	-	-
chr1	TCONS_00012498	XLOC_005526	48801651	48801983	+	intronic	-	-	-
chr1	TCONS_00012500	XLOC_005538	48931170	48931426	+	intronic	-	-	-
chr1	TCONS_00012504	XLOC_005556	49095149	49095417	+	intergenic	-	-	-
chr1	TCONS_00012506	XLOC_005576	49173974	49175000	+	sense	-	-	-
chr1	TCONS_00012508	XLOC_005605	49419942	49420273	+	intergenic	-	-	-
chr1	TCONS_00012509	XLOC_005606	49421255	49422977	+	intergenic	-	-	-
chr1	TCONS_00012516	XLOC_005628	49576608	49577099	+	intergenic	Medtr1te109610	-	-
chr1	TCONS_00012523	XLOC_005730	50606488	50607516	+	sense	-	-	-
chr1	TCONS_00012527	XLOC_005788	51074205	51074811	+	intergenic	Medtr1te112790	-	-
chr1	TCONS_00012528	XLOC_005789	51074937	51075463	+	intergenic	Medtr1te112790	-	-
chr1	TCONS_00012531	XLOC_005794	51098285	51098883	+	intronic	-	-	-
chr1	TCONS_00012534	XLOC_005826	51424327	51425280	+	sense	-	-	-
chr1	TCONS_00012535	XLOC_005837	51527424	51527905	+	sense	-	-	-
chr1	TCONS_00012538	XLOC_005861	51688780	51689059	+	intronic	-	-	-
chr1	TCONS_00012541	XLOC_005894	51888572	51888807	+	intronic	-	-	-
chr1	TCONS_00012542	XLOC_005914	52040203	52041120	+	sense	-	-	-
chr1	TCONS_00012543	XLOC_005920	52073016	52073237	+	intronic	-	-	-
chr1	TCONS_00012547	XLOC_005929	52158658	52158907	+	intronic	-	-	-
chr1	TCONS_00012557	XLOC_006006	52767335	52769698	+	sense	-	-	-
chr1	TCONS_00012558	XLOC_006013	52854813	52858131	+	sense	-	-	-
chr1	TCONS_00012559	XLOC_006043	134967	135191	-	antisense	-	-	-
chr1	TCONS_00012563	XLOC_006078	347771	348079	-	antisense	-	-	-
chr1	TCONS_00012566	XLOC_006083	356417	356673	-	intronic	-	-	-
chr1	TCONS_00012567	XLOC_006096	498219	498466	-	antisense	-	-	-
chr1	TCONS_00012569	XLOC_006103	600354	600872	-	intronic	-	-	-
chr1	TCONS_00012571	XLOC_006114	764317	765039	-	intronic	-	-	-
chr1	TCONS_00012575	XLOC_006154	1184385	1184669	-	intergenic	-	-	-
chr1	TCONS_00012576	XLOC_006159	1221520	1221798	-	intronic	-	-	-
chr1	TCONS_00012577	XLOC_006161	1232588	1232860	-	intronic	-	-	-
chr1	TCONS_00012578	XLOC_006164	1250614	1252194	-	antisense	-	-	-
chr1	TCONS_00012583	XLOC_006231	1842648	1842899	-	antisense	-	-	-
chr1	TCONS_00012584	XLOC_006232	1843578	1844014	-	antisense	-	-	-
chr1	TCONS_00012586	XLOC_006252	2049895	2050228	-	intergenic	-	-	-
chr1	TCONS_00012590	XLOC_006315	2545966	2547273	-	antisense	-	-	-
chr1	TCONS_00012593	XLOC_006332	2641240	2641557	-	intronic	-	-	-
chr1	TCONS_00012598	XLOC_006349	2717204	2718059	-	intronic	-	-	-
chr1	TCONS_00012602	XLOC_006364	2859398	2860062	-	antisense	-	-	-
chr1	TCONS_00012603	XLOC_006375	2975767	2976264	-	intergenic	-	-	-
chr1	TCONS_00012611	XLOC_006633	5158602	5159355	-	intergenic	-	-	-
chr1	TCONS_00012619	XLOC_006752	6183726	6183881	-	intergenic	Medtr1te020960	-	-
chr1	TCONS_00012620	XLOC_006753	6190572	6191044	-	intergenic	Medtr1te020960	-	-
chr1	TCONS_00012623	XLOC_006765	6273669	6274045	-	intergenic	-	-	-
chr1	TCONS_00012624	XLOC_006785	6440176	6440869	-	intronic	-	-	-
chr1	TCONS_00012626	XLOC_006792	6476827	6477747	-	intronic	-	-	-
chr1	TCONS_00012631	XLOC_006844	6853529	6854538	-	antisense	-	-	-
chr1	TCONS_00012639	XLOC_006880	7076862	7077315	-	antisense	-	-	-
chr1	TCONS_00012644	XLOC_006948	7583887	7584251	-	intronic	-	-	-
chr1	TCONS_00012647	XLOC_006969	7733875	7734456	-	intronic	-	-	-
chr1	TCONS_00012651	XLOC_006979	7862277	7862563	-	intergenic	Medtr1te024115	-	-
chr1	TCONS_00012664	XLOC_007076	8783767	8784103	-	intronic	-	-	-
chr1	TCONS_00012665	XLOC_007084	8853858	8855285	-	antisense	-	-	-
chr1	TCONS_00012683	XLOC_007226	10043809	10044438	-	intronic	-	-	-
chr1	TCONS_00012684	XLOC_007236	10108777	10109328	-	intergenic	-	-	-
chr1	TCONS_00012690	XLOC_007277	10474426	10476027	-	antisense	-	-	-
chr1	TCONS_00012693	XLOC_007282	10502894	10503228	-	antisense	-	-	-
chr1	TCONS_00012701	XLOC_007337	10979860	10980238	-	intergenic	-	-	-
chr1	TCONS_00012704	XLOC_007367	11168587	11170622	-	antisense	-	-	-
chr1	TCONS_00012709	XLOC_007439	11837064	11837345	-	intronic	-	-	-
chr1	TCONS_00012712	XLOC_007466	12089805	12090421	-	intronic	-	-	-
chr1	TCONS_00012718	XLOC_007507	12428830	12433723	-	antisense	-	-	-
chr1	TCONS_00012725	XLOC_007541	12765512	12766085	-	intronic	-	-	-
chr1	TCONS_00012727	XLOC_007546	12793743	12794435	-	intergenic	Medtr1te035270	-	-
chr1	TCONS_00012739	XLOC_007637	13616982	13617346	-	intronic	-	-	-
chr1	TCONS_00012744	XLOC_007645	13653338	13653657	-	intronic	-	-	-
chr1	TCONS_00012746	XLOC_007647	13657115	13657588	-	intronic	-	-	-
chr1	TCONS_00012749	XLOC_007657	13721395	13722307	-	intronic	-	-	-
chr1	TCONS_00012750	XLOC_007660	13733475	13733950	-	intergenic	-	-	-
chr1	TCONS_00012751	XLOC_007720	14301936	14302256	-	intronic	-	-	-
chr1	TCONS_00012755	XLOC_007741	14450614	14451336	-	intergenic	Medtr1te038910	-	-
chr1	TCONS_00012759	XLOC_007763	14632354	14632556	-	intergenic	-	-	-
chr1	TCONS_00012760	XLOC_007764	14633551	14634008	-	antisense	-	-	-
chr1	TCONS_00012761	XLOC_007767	14648767	14649231	-	intergenic	-	-	-
chr1	TCONS_00012762	XLOC_007767	14649281	14650927	-	intergenic	-	-	-
chr1	TCONS_00012769	XLOC_007813	15065824	15066134	-	intergenic	-	-	-
chr1	TCONS_00012773	XLOC_007861	15603164	15604453	-	antisense	-	-	-
chr1	TCONS_00012776	XLOC_007865	15616611	15618562	-	antisense	-	-	-
chr1	TCONS_00012777	XLOC_007866	15618748	15618800	-	intergenic	-	-	-
chr1	TCONS_00012781	XLOC_007893	15950614	15951209	-	antisense	-	-	-
chr1	TCONS_00012783	XLOC_007939	16410052	16410495	-	intergenic	-	-	-
chr1	TCONS_00012786	XLOC_007951	16504566	16504823	-	intergenic	Medtr1te044110	-	-
chr1	TCONS_00012793	XLOC_007992	17009922	17010163	-	intronic	-	-	-
chr1	TCONS_00012795	XLOC_008015	17252349	17252599	-	intergenic	-	-	-
chr1	TCONS_00012799	XLOC_008150	18722974	18723314	-	intronic	-	-	-
chr1	TCONS_00012801	XLOC_008180	18998129	18998536	-	intronic	-	-	-
chr1	TCONS_00012804	XLOC_008220	19463043	19463401	-	intergenic	-	-	-
chr1	TCONS_00012806	XLOC_008227	19477261	19477563	-	antisense	-	-	-
chr1	TCONS_00012807	XLOC_008233	19490930	19491307	-	intergenic	-	-	-
chr1	TCONS_00012810	XLOC_008239	19519849	19520173	-	intronic	-	-	-
chr1	TCONS_00012811	XLOC_008251	19616731	19617855	-	intergenic	-	-	-
chr1	TCONS_00012814	XLOC_008275	19825651	19826020	-	antisense	-	-	-
chr1	TCONS_00012822	XLOC_008397	21324265	21325007	-	antisense	-	-	-
chr1	TCONS_00012823	XLOC_008400	21357841	21358581	-	intronic	-	-	-
chr1	TCONS_00012825	XLOC_008415	21538209	21540102	-	antisense	-	-	-
chr1	TCONS_00012828	XLOC_008431	21764773	21765298	-	intronic	-	-	-
chr1	TCONS_00012830	XLOC_008450	22011181	22011619	-	antisense	-	-	-
chr1	TCONS_00012831	XLOC_008484	22593740	22593989	-	intronic	-	-	-
chr1	TCONS_00012832	XLOC_008500	22844199	22844615	-	intergenic	Medtr1te053870	-	-
chr1	TCONS_00012833	XLOC_008502	22874444	22875023	-	intronic	-	-	-
chr1	TCONS_00012834	XLOC_008511	22931771	22932125	-	intronic	-	-	-
chr1	TCONS_00012841	XLOC_008572	23705404	23705775	-	intronic	-	-	-
chr1	TCONS_00012842	XLOC_008585	23880027	23880348	-	intronic	-	-	-
chr1	TCONS_00012845	XLOC_008619	24255136	24256018	-	intergenic	-	-	-
chr1	TCONS_00012846	XLOC_008640	24503052	24503311	-	intronic	-	-	-
chr1	TCONS_00012848	XLOC_008659	24675739	24676196	-	intergenic	-	-	-
chr1	TCONS_00012849	XLOC_008675	24751200	24751480	-	intronic	-	-	-
chr1	TCONS_00012850	XLOC_008678	24757309	24757870	-	intronic	-	-	-
chr1	TCONS_00012852	XLOC_008685	24856800	24857533	-	intronic	-	-	-
chr1	TCONS_00012854	XLOC_008703	25148965	25149438	-	intergenic	Medtr1te057210	-	-
chr1	TCONS_00012859	XLOC_008774	25877152	25878185	-	intergenic	Medtr1te059570	-	-
chr1	TCONS_00012861	XLOC_008781	25898357	25898617	-	intronic	-	-	-
chr1	TCONS_00012865	XLOC_008810	26160312	26161305	-	antisense	-	-	-
chr1	TCONS_00012866	XLOC_008814	26175836	26176387	-	antisense	-	-	-
chr1	TCONS_00012868	XLOC_008821	26243178	26243643	-	intronic	-	-	-
chr1	TCONS_00012871	XLOC_008831	26324083	26324573	-	intergenic	-	-	-
chr1	TCONS_00012877	XLOC_008903	27076452	27076729	-	intergenic	-	-	-
chr1	TCONS_00012881	XLOC_008963	27759257	27759864	-	intronic	-	-	-
chr1	TCONS_00012892	XLOC_009051	28664038	28664612	-	antisense	-	-	-
chr1	TCONS_00012894	XLOC_009073	28804670	28805569	-	intronic	-	-	-
chr1	TCONS_00012896	XLOC_009082	28869529	28871318	-	antisense	-	-	-
chr1	TCONS_00012901	XLOC_009169	29684344	29685553	-	intergenic	-	-	-
chr1	TCONS_00012903	XLOC_009174	29713425	29713799	-	intergenic	-	-	-
chr1	TCONS_00012909	XLOC_009247	30461505	30461831	-	intronic	-	-	-
chr1	TCONS_00012912	XLOC_009311	30945896	30948659	-	antisense	-	-	-
chr1	TCONS_00012915	XLOC_009325	31134576	31135505	-	intronic	-	-	-
chr1	TCONS_00012916	XLOC_009335	31293807	31294697	-	intronic	-	-	-
chr1	TCONS_00012920	XLOC_009395	31784988	31785239	-	intronic	-	-	-
chr1	TCONS_00012923	XLOC_009454	32311755	32312158	-	intergenic	-	-	-
chr1	TCONS_00012926	XLOC_009477	32471119	32471950	-	intronic	-	-	-
chr1	TCONS_00012929	XLOC_009504	32682418	32683081	-	intronic	-	-	-
chr1	TCONS_00012931	XLOC_009523	32866909	32868544	-	antisense	-	-	-
chr1	TCONS_00012933	XLOC_009528	32900277	32900935	-	intergenic	-	-	-
chr1	TCONS_00012935	XLOC_009528	32902422	32903632	-	antisense	-	-	-
chr1	TCONS_00012944	XLOC_009649	34228716	34229403	-	intronic	-	-	-
chr1	TCONS_00012945	XLOC_009679	34435568	34437111	-	intronic	-	-	-
chr1	TCONS_00012948	XLOC_009711	34705278	34705518	-	intronic	-	-	-
chr1	TCONS_00012949	XLOC_009728	34856098	34856339	-	intronic	-	-	-
chr1	TCONS_00012950	XLOC_009733	34865822	34866565	-	intergenic	-	-	-
chr1	TCONS_00012952	XLOC_009747	34975138	34975466	-	antisense	-	-	-
chr1	TCONS_00012955	XLOC_009756	35019097	35020063	-	intronic	-	-	-
chr1	TCONS_00012957	XLOC_009835	35663587	35664092	-	intronic	-	-	-
chr1	TCONS_00012968	XLOC_009939	36495545	36495881	-	intronic	-	-	-
chr1	TCONS_00012972	XLOC_009974	36825954	36826420	-	intronic	-	-	-
chr1	TCONS_00012976	XLOC_009992	36902761	36903148	-	intronic	-	-	-
chr1	TCONS_00012977	XLOC_009997	36921939	36922754	-	intronic	-	-	-
chr1	TCONS_00012978	XLOC_009998	36936262	36936563	-	intronic	-	-	-
chr1	TCONS_00012986	XLOC_010045	37258720	37259493	-	intergenic	-	-	-
chr1	TCONS_00012993	XLOC_010069	37440327	37440722	-	intronic	-	-	-
chr1	TCONS_00012994	XLOC_010070	37441105	37441457	-	intronic	-	-	-
chr1	TCONS_00012996	XLOC_010084	37590947	37591285	-	intronic	-	-	-
chr1	TCONS_00012997	XLOC_010089	37600699	37600940	-	intronic	-	-	-
chr1	TCONS_00013003	XLOC_010136	38073873	38074207	-	intronic	-	-	-
chr1	TCONS_00013006	XLOC_010187	38637091	38637816	-	intronic	-	-	-
chr1	TCONS_00013007	XLOC_010204	38812083	38812705	-	intergenic	-	-	-
chr1	TCONS_00013013	XLOC_010245	39109221	39109431	-	intronic	-	-	-
chr1	TCONS_00013014	XLOC_010248	39133035	39133559	-	antisense	-	-	-
chr1	TCONS_00013018	XLOC_010273	39290334	39291451	-	intronic	-	-	-
chr1	TCONS_00013019	XLOC_010274	39293295	39293618	-	intronic	-	-	-
chr1	TCONS_00013020	XLOC_010275	39294110	39294542	-	intergenic	-	-	-
chr1	TCONS_00013021	XLOC_010278	39316220	39318696	-	intronic	-	-	-
chr1	TCONS_00013024	XLOC_010294	39480348	39480892	-	intergenic	-	-	-
chr1	TCONS_00013025	XLOC_010300	39532463	39532811	-	intergenic	-	-	-
chr1	TCONS_00013026	XLOC_010301	39534248	39534861	-	intronic	-	-	-
chr1	TCONS_00013028	XLOC_010323	39679185	39679420	-	intronic	-	-	-
chr1	TCONS_00013031	XLOC_010362	40026731	40027706	-	antisense	-	-	-
chr1	TCONS_00013033	XLOC_010375	40140045	40140657	-	antisense	-	-	-
chr1	TCONS_00013034	XLOC_010376	40140887	40142037	-	antisense	-	-	-
chr1	TCONS_00013039	XLOC_010435	40612219	40613878	-	antisense	-	-	-
chr1	TCONS_00013040	XLOC_010438	40622801	40623183	-	intronic	-	-	-
chr1	TCONS_00013041	XLOC_010450	40739521	40740127	-	intergenic	-	-	-
chr1	TCONS_00013046	XLOC_010509	41482241	41483096	-	intronic	-	-	-
chr1	TCONS_00013052	XLOC_010539	41641719	41642027	-	intronic	-	-	-
chr1	TCONS_00013053	XLOC_010541	41642565	41642767	-	intronic	-	-	-
chr1	TCONS_00013054	XLOC_010562	41837253	41837628	-	intronic	-	-	-
chr1	TCONS_00013065	XLOC_010618	42251541	42251801	-	intronic	-	-	-
chr1	TCONS_00013072	XLOC_010747	43439506	43440034	-	antisense	-	-	-
chr1	TCONS_00013074	XLOC_010777	43773291	43773633	-	intronic	-	-	-
chr1	TCONS_00013079	XLOC_010845	44226749	44229549	-	antisense	-	-	-
chr1	TCONS_00013081	XLOC_010912	44932034	44932370	-	intronic	-	-	-
chr1	TCONS_00013092	XLOC_010954	45131502	45132034	-	intergenic	-	-	-
chr1	TCONS_00013094	XLOC_010959	45183795	45184115	-	intronic	-	-	-
chr1	TCONS_00013098	XLOC_010993	45477782	45478498	-	intronic	-	-	-
chr1	TCONS_00013104	XLOC_011045	45871857	45872188	-	intergenic	-	-	-
chr1	TCONS_00013105	XLOC_011055	45960467	45960924	-	intergenic	-	-	-
chr1	TCONS_00013106	XLOC_011056	45973702	45974165	-	antisense	-	-	-
chr1	TCONS_00013116	XLOC_011106	46396033	46397264	-	antisense	-	-	-
chr1	TCONS_00013117	XLOC_011124	46631752	46632161	-	intronic	-	-	-
chr1	TCONS_00013118	XLOC_011147	46845174	46845925	-	intergenic	-	-	-
chr1	TCONS_00013119	XLOC_011150	46855584	46856408	-	antisense	-	-	-
chr1	TCONS_00013120	XLOC_011153	46881276	46881548	-	antisense	-	-	-
chr1	TCONS_00013122	XLOC_011179	47081129	47081428	-	intronic	-	-	-
chr1	TCONS_00013124	XLOC_011187	47150208	47150748	-	intronic	-	-	-
chr1	TCONS_00013125	XLOC_011188	47150882	47151308	-	intronic	-	-	-
chr1	TCONS_00013126	XLOC_011189	47153321	47153776	-	intronic	-	-	-
chr1	TCONS_00013130	XLOC_011197	47273797	47274366	-	intronic	-	-	-
chr1	TCONS_00013131	XLOC_011199	47282629	47283700	-	intronic	-	-	-
chr1	TCONS_00013132	XLOC_011201	47289214	47290089	-	intergenic	-	-	-
chr1	TCONS_00013137	XLOC_011228	47499069	47501931	-	intergenic	Medtr1te105500	-	-
chr1	TCONS_00013139	XLOC_011245	47687144	47687500	-	intronic	-	-	-
chr1	TCONS_00013141	XLOC_011278	47891968	47894443	-	antisense	-	-	-
chr1	TCONS_00013146	XLOC_011310	48061043	48061359	-	antisense	-	-	-
chr1	TCONS_00013148	XLOC_011335	48269435	48269712	-	intronic	-	-	-
chr1	TCONS_00013151	XLOC_011370	48550618	48550968	-	intronic	-	-	-
chr1	TCONS_00013154	XLOC_011410	48908017	48908470	-	intronic	-	-	-
chr1	TCONS_00013161	XLOC_011460	49355107	49355661	-	intronic	-	-	-
chr1	TCONS_00013162	XLOC_011461	49356864	49357496	-	intronic	-	-	-
chr1	TCONS_00013163	XLOC_011465	49378599	49379086	-	intergenic	-	-	-
chr1	TCONS_00013165	XLOC_011484	49525611	49526197	-	intronic	-	-	-
chr1	TCONS_00013167	XLOC_011487	49529277	49529723	-	intronic	-	-	-
chr1	TCONS_00013168	XLOC_011496	49565114	49565730	-	intronic	-	-	-
chr1	TCONS_00013178	XLOC_011540	49932164	49932776	-	intergenic	-	-	-
chr1	TCONS_00013181	XLOC_011566	50198826	50199092	-	intronic	-	-	-
chr1	TCONS_00013182	XLOC_011567	50200398	50200715	-	intergenic	-	-	-
chr1	TCONS_00013186	XLOC_011583	50318558	50320563	-	antisense	-	-	-
chr1	TCONS_00013193	XLOC_011597	50422531	50422986	-	intronic	-	-	-
chr1	TCONS_00013195	XLOC_011613	50458591	50458946	-	antisense	-	-	-
chr1	TCONS_00013197	XLOC_011636	50681757	50682715	-	antisense	-	-	-
chr1	TCONS_00013198	XLOC_011648	50773475	50773795	-	intergenic	-	-	-
chr1	TCONS_00013199	XLOC_011650	50805742	50806459	-	antisense	-	-	-
chr1	TCONS_00013207	XLOC_011741	51670802	51671024	-	intronic	-	-	-
chr1	TCONS_00013209	XLOC_011755	51743907	51744478	-	intergenic	-	-	-
chr1	TCONS_00013210	XLOC_011781	52017465	52017968	-	intronic	-	-	-
chr1	TCONS_00013212	XLOC_011805	52196778	52197047	-	intronic	-	-	-
chr1	TCONS_00013214	XLOC_011856	52572644	52572866	-	intronic	-	-	-
chr1	TCONS_00013227	XLOC_000053	314680	314927	+	intronic	-	-	-
chr1	TCONS_00013236	XLOC_000114	769888	770251	+	sense	-	-	-
chr1	TCONS_00013252	XLOC_000269	2218071	2218462	+	intronic	-	-	-
chr1	TCONS_00013257	XLOC_000314	2462743	2463401	+	intronic	-	-	-
chr1	TCONS_00013274	XLOC_000456	3626001	3626298	+	intronic	-	-	-
chr1	TCONS_00013278	XLOC_000485	3908159	3908446	+	sense	-	-	-
chr1	TCONS_00013283	XLOC_000588	4586470	4586855	+	intronic	-	-	-
chr1	TCONS_00013289	XLOC_000629	5056128	5056482	+	intergenic	-	-	-
chr1	TCONS_00013298	XLOC_000711	5790856	5791195	+	sense	-	-	-
chr1	TCONS_00013337	XLOC_001087	8841089	8841331	+	intronic	-	-	-
chr1	TCONS_00013342	XLOC_001132	9201070	9201454	+	sense	-	-	-
chr1	TCONS_00013345	XLOC_001149	9344798	9345225	+	intergenic	-	-	-
chr1	TCONS_00013352	XLOC_001167	9448181	9448489	+	intronic	-	-	-
chr1	TCONS_00013353	XLOC_001184	9593770	9593977	+	intergenic	-	-	-
chr1	TCONS_00013354	XLOC_001185	9594112	9594366	+	sense	-	-	-
chr1	TCONS_00013361	XLOC_001299	10572604	10572983	+	sense	-	-	-
chr1	TCONS_00013383	XLOC_001609	13512347	13512686	+	intronic	-	-	-
chr1	TCONS_00013393	XLOC_001749	15088966	15089610	+	intronic	-	-	-
chr1	TCONS_00013394	XLOC_001767	15331546	15331840	+	intergenic	-	-	-
chr1	TCONS_00013404	XLOC_001857	16119819	16120257	+	intronic	-	-	-
chr1	TCONS_00013420	XLOC_002000	17505966	17506204	+	sense	-	-	-
chr1	TCONS_00013431	XLOC_002103	18326749	18327262	+	intronic	-	-	-
chr1	TCONS_00013442	XLOC_002268	19952025	19952295	+	intronic	-	-	-
chr1	TCONS_00013499	XLOC_002857	26800590	26800836	+	intergenic	-	-	-
chr1	TCONS_00013500	XLOC_002886	27015090	27015454	+	sense	-	-	-
chr1	TCONS_00013521	XLOC_003048	28511842	28512219	+	intronic	-	-	-
chr1	TCONS_00013538	XLOC_003145	29409805	29410738	+	intronic	-	-	-
chr1	TCONS_00013543	XLOC_003189	29733583	29734027	+	intronic	-	-	-
chr1	TCONS_00013550	XLOC_003277	30396897	30397160	+	intronic	-	-	-
chr1	TCONS_00013551	XLOC_003283	30453405	30453710	+	sense	-	-	-
chr1	TCONS_00013583	XLOC_003730	34627812	34628099	+	intronic	-	-	-
chr1	TCONS_00013601	XLOC_003866	35713501	35713723	+	intronic	-	-	-
chr1	TCONS_00013603	XLOC_003885	35811941	35812281	+	intronic	-	-	-
chr1	TCONS_00013604	XLOC_003890	35848678	35848991	+	intergenic	-	-	-
chr1	TCONS_00013616	XLOC_003953	36381573	36381989	+	intronic	-	-	-
chr1	TCONS_00013630	XLOC_004110	37546461	37546983	+	intronic	-	-	-
chr1	TCONS_00013645	XLOC_004322	39551434	39551696	+	intronic	-	-	-
chr1	TCONS_00013651	XLOC_004347	39722808	39723423	+	intronic	-	-	-
chr1	TCONS_00013671	XLOC_004546	41142544	41142753	+	intergenic	-	-	-
chr1	TCONS_00013680	XLOC_004641	42078323	42078568	+	intronic	-	-	-
chr1	TCONS_00013681	XLOC_004642	42079091	42079452	+	intronic	-	-	-
chr1	TCONS_00013693	XLOC_004802	43231834	43232118	+	intronic	-	-	-
chr1	TCONS_00013697	XLOC_004828	43451678	43451883	+	intronic	-	-	-
chr1	TCONS_00013712	XLOC_004985	44785004	44785226	+	sense	-	-	-
chr1	TCONS_00013719	XLOC_005022	45036112	45036418	+	sense	-	-	-
chr1	TCONS_00013721	XLOC_005102	45544442	45544730	+	intronic	-	-	-
chr1	TCONS_00013723	XLOC_005104	45549135	45550342	+	intronic	-	-	-
chr1	TCONS_00013733	XLOC_005150	45903833	45904346	+	intronic	-	-	-
chr1	TCONS_00013764	XLOC_005435	48171320	48171590	+	intronic	-	-	-
chr1	TCONS_00013779	XLOC_005559	49113543	49113828	+	intergenic	-	-	-
chr1	TCONS_00013780	XLOC_005560	49116600	49116863	+	intronic	-	-	-
chr1	TCONS_00013798	XLOC_005749	50762668	50762905	+	intergenic	-	-	-
chr1	TCONS_00013800	XLOC_005752	50765884	50766183	+	sense	-	-	-
chr1	TCONS_00013801	XLOC_005760	50845566	50845979	+	intronic	-	-	-
chr1	TCONS_00013807	XLOC_005818	51298237	51298443	+	sense	-	-	-
chr1	TCONS_00013816	XLOC_005945	52298508	52298845	+	intronic	-	-	-
chr1	TCONS_00013829	XLOC_006024	52925415	52925717	+	sense	-	-	-
chr1	TCONS_00013833	XLOC_006053	199247	199515	-	intronic	-	-	-
chr1	TCONS_00013835	XLOC_006062	251886	252105	-	intergenic	-	-	-
chr1	TCONS_00013837	XLOC_006075	327182	327484	-	intronic	-	-	-
chr1	TCONS_00013843	XLOC_006134	935220	935492	-	intronic	-	-	-
chr1	TCONS_00013846	XLOC_006144	1026435	1026940	-	intergenic	-	-	-
chr1	TCONS_00013859	XLOC_006219	1731320	1731543	-	intronic	-	-	-
chr1	TCONS_00013861	XLOC_006235	1869213	1869489	-	antisense	-	-	-
chr1	TCONS_00013864	XLOC_006288	2331560	2331841	-	intergenic	-	-	-
chr1	TCONS_00013869	XLOC_006327	2630452	2630840	-	intronic	-	-	-
chr1	TCONS_00013879	XLOC_006397	3105988	3106387	-	intronic	-	-	-
chr1	TCONS_00013891	XLOC_006465	3844898	3845165	-	intronic	-	-	-
chr1	TCONS_00013892	XLOC_006467	3862102	3862376	-	antisense	-	-	-
chr1	TCONS_00013909	XLOC_006606	4902356	4902623	-	intronic	-	-	-
chr1	TCONS_00013961	XLOC_006959	7660791	7661038	-	intronic	-	-	-
chr1	TCONS_00013962	XLOC_006970	7736355	7736661	-	intronic	-	-	-
chr1	TCONS_00013963	XLOC_006978	7856593	7856907	-	intergenic	-	-	-
chr1	TCONS_00013970	XLOC_007019	8231214	8231978	-	intronic	-	-	-
chr1	TCONS_00013975	XLOC_007078	8796894	8797114	-	intergenic	-	-	-
chr1	TCONS_00013984	XLOC_007168	9502871	9504736	-	antisense	-	-	-
chr1	TCONS_00013996	XLOC_007300	10672425	10672781	-	intronic	-	-	-
chr1	TCONS_00014006	XLOC_007481	12232246	12232534	-	intronic	-	-	-
chr1	TCONS_00014010	XLOC_007509	12444155	12444360	-	intronic	-	-	-
chr1	TCONS_00014012	XLOC_007512	12455097	12455973	-	intergenic	-	-	-
chr1	TCONS_00014013	XLOC_007515	12509594	12509933	-	intronic	-	-	-
chr1	TCONS_00014028	XLOC_007722	14312008	14312258	-	intergenic	-	-	-
chr1	TCONS_00014032	XLOC_007751	14557712	14557993	-	intronic	-	-	-
chr1	TCONS_00014038	XLOC_007832	15243695	15244155	-	intergenic	-	-	-
chr1	TCONS_00014044	XLOC_007877	15793288	15793494	-	intronic	-	-	-
chr1	TCONS_00014050	XLOC_007967	16780786	16781001	-	intronic	-	-	-
chr1	TCONS_00014066	XLOC_008181	18999091	18999600	-	intronic	-	-	-
chr1	TCONS_00014071	XLOC_008222	19468636	19468736	-	antisense	-	-	-
chr1	TCONS_00014072	XLOC_008230	19483974	19484345	-	intronic	-	-	-
chr1	TCONS_00014074	XLOC_008252	19618991	19619384	-	intergenic	-	-	-
chr1	TCONS_00014084	XLOC_008341	20486996	20487216	-	intronic	-	-	-
chr1	TCONS_00014085	XLOC_008358	20736156	20736462	-	intronic	-	-	-
chr1	TCONS_00014086	XLOC_008359	20740191	20740698	-	intronic	-	-	-
chr1	TCONS_00014092	XLOC_008448	21977364	21977689	-	antisense	-	-	-
chr1	TCONS_00014096	XLOC_008502	22874246	22874506	-	intronic	-	-	-
chr1	TCONS_00014104	XLOC_008605	24121797	24122047	-	intronic	-	-	-
chr1	TCONS_00014110	XLOC_008642	24512115	24512317	-	antisense	-	-	-
chr1	TCONS_00014124	XLOC_008884	26949765	26950057	-	intronic	-	-	-
chr1	TCONS_00014127	XLOC_008937	27474131	27474461	-	intronic	-	-	-
chr1	TCONS_00014132	XLOC_008997	28101132	28101360	-	intronic	-	-	-
chr1	TCONS_00014150	XLOC_009148	29501356	29501624	-	intronic	-	-	-
chr1	TCONS_00014151	XLOC_009154	29558074	29558378	-	intronic	-	-	-
chr1	TCONS_00014153	XLOC_009165	29647010	29647288	-	intergenic	-	-	-
chr1	TCONS_00014160	XLOC_009212	30073755	30074031	-	intronic	-	-	-
chr1	TCONS_00014168	XLOC_009384	31679365	31679705	-	intronic	-	-	-
chr1	TCONS_00014169	XLOC_009397	31792033	31792365	-	intronic	-	-	-
chr1	TCONS_00014178	XLOC_009478	32479941	32480174	-	antisense	-	-	-
chr1	TCONS_00014188	XLOC_009647	34226501	34226743	-	antisense	-	-	-
chr1	TCONS_00014191	XLOC_009667	34355731	34355994	-	intronic	-	-	-
chr1	TCONS_00014192	XLOC_009691	34488903	34489108	-	intergenic	-	-	-
chr1	TCONS_00014197	XLOC_009729	34856705	34856995	-	intronic	-	-	-
chr1	TCONS_00014198	XLOC_009731	34861940	34862180	-	intronic	-	-	-
chr1	TCONS_00014210	XLOC_009905	36282456	36282682	-	intronic	-	-	-
chr1	TCONS_00014217	XLOC_009967	36742680	36742931	-	intergenic	-	-	-
chr1	TCONS_00014222	XLOC_010019	37056656	37057047	-	intergenic	-	-	-
chr1	TCONS_00014224	XLOC_010044	37256848	37257134	-	intronic	-	-	-
chr1	TCONS_00014226	XLOC_010053	37300795	37301110	-	antisense	-	-	-
chr1	TCONS_00014238	XLOC_010183	38607012	38607288	-	intronic	-	-	-
chr1	TCONS_00014245	XLOC_010235	39012376	39012727	-	intronic	-	-	-
chr1	TCONS_00014266	XLOC_010507	41433750	41433992	-	antisense	-	-	-
chr1	TCONS_00014279	XLOC_010575	41920205	41920428	-	intergenic	-	-	-
chr1	TCONS_00014287	XLOC_010645	42480565	42480881	-	intergenic	-	-	NONATHT001536
chr1	TCONS_00014307	XLOC_010932	45030366	45030580	-	intergenic	-	-	-
chr1	TCONS_00014309	XLOC_010951	45100784	45101132	-	intergenic	-	-	-
chr1	TCONS_00014314	XLOC_011039	45823427	45823763	-	antisense	-	-	-
chr1	TCONS_00014315	XLOC_011047	45888742	45889104	-	antisense	-	-	-
chr1	TCONS_00014317	XLOC_011068	46067898	46068232	-	intronic	-	-	-
chr1	TCONS_00014334	XLOC_011297	48006922	48007275	-	antisense	-	-	-
chr1	TCONS_00014340	XLOC_011394	48766904	48767300	-	antisense	-	-	-
chr1	TCONS_00014354	XLOC_011573	50258436	50258780	-	antisense	-	-	-
chr1	TCONS_00014365	XLOC_011657	50839925	50840230	-	intronic	-	-	-
chr1	TCONS_00014368	XLOC_011695	51213870	51214307	-	intronic	-	-	-
chr1	TCONS_00014418	XLOC_000015	106388	107448	+	intronic	-	-	-
chr1	TCONS_00014420	XLOC_000067	401873	402097	+	intergenic	Medtr1te007500	-	-
chr1	TCONS_00014421	XLOC_000077	466092	467022	+	sense	-	-	-
chr1	TCONS_00014424	XLOC_000083	482505	483653	+	intergenic	Medtr1te007660	-	-
chr1	TCONS_00014427	XLOC_000089	541469	545660	+	intergenic	Medtr1te007760	-	-
chr1	TCONS_00014429	XLOC_000140	1010791	1011578	+	intergenic	-	-	-
chr1	TCONS_00014432	XLOC_000180	1318735	1321256	+	intergenic	Medtr1te009580	-	-
chr1	TCONS_00014433	XLOC_000198	1468365	1469742	+	intergenic	-	-	-
chr1	TCONS_00014439	XLOC_000200	1476388	1478559	+	intergenic	-	-	-
chr1	TCONS_00014440	XLOC_000200	1478616	1479813	+	intergenic	-	-	-
chr1	TCONS_00014452	XLOC_000400	3222548	3225173	+	sense	-	-	-
chr1	TCONS_00014453	XLOC_000402	3255162	3256969	+	intergenic	-	-	-
chr1	TCONS_00014454	XLOC_000432	3382857	3383552	+	sense	-	-	-
chr1	TCONS_00014457	XLOC_000489	3974189	3974737	+	intergenic	-	-	-
chr1	TCONS_00014463	XLOC_000577	4538760	4539107	+	intronic	-	-	-
chr1	TCONS_00014464	XLOC_000578	4540046	4541314	+	intronic	-	-	-
chr1	TCONS_00014465	XLOC_000578	4541578	4543060	+	sense	-	-	-
chr1	TCONS_00014467	XLOC_000582	4558350	4558866	+	intronic	-	-	-
chr1	TCONS_00014468	XLOC_000591	4609992	4610510	+	intronic	-	-	-
chr1	TCONS_00014469	XLOC_000616	4867337	4868613	+	sense	-	-	-
chr1	TCONS_00014471	XLOC_000654	5263918	5265068	+	intronic	-	-	-
chr1	TCONS_00014475	XLOC_000678	5522040	5523860	+	sense	-	-	-
chr1	TCONS_00014478	XLOC_000730	5939707	5942075	+	sense	-	-	-
chr1	TCONS_00014481	XLOC_000774	6297035	6297884	+	sense	-	-	-
chr1	TCONS_00014482	XLOC_000800	6542631	6543031	+	intergenic	-	-	-
chr1	TCONS_00014484	XLOC_000899	7260184	7263033	+	sense	-	-	-
chr1	TCONS_00014486	XLOC_000944	7672769	7673501	+	sense	-	-	-
chr1	TCONS_00014494	XLOC_001099	8933887	8934388	+	intronic	-	-	-
chr1	TCONS_00014495	XLOC_001102	8943430	8944554	+	intronic	-	-	-
chr1	TCONS_00014496	XLOC_001105	8967509	8967840	+	sense	-	-	-
chr1	TCONS_00014501	XLOC_001133	9224811	9225806	+	intergenic	-	-	-
chr1	TCONS_00014504	XLOC_001160	9415336	9415893	+	intergenic	-	-	-
chr1	TCONS_00014508	XLOC_001203	9754750	9755311	+	intergenic	-	-	-
chr1	TCONS_00014513	XLOC_001255	10199595	10200730	+	intronic	-	-	-
chr1	TCONS_00014514	XLOC_001290	10521446	10523044	+	sense	-	-	-
chr1	TCONS_00014515	XLOC_001297	10568796	10569431	+	intronic	-	-	-
chr1	TCONS_00014517	XLOC_001302	10584315	10585361	+	sense	-	-	-
chr1	TCONS_00014522	XLOC_001338	10871824	10872501	+	intronic	-	-	-
chr1	TCONS_00014526	XLOC_001467	12053765	12054687	+	sense	-	-	-
chr1	TCONS_00014527	XLOC_001495	12278480	12278925	+	sense	-	-	-
chr1	TCONS_00014533	XLOC_001544	12818574	12821467	+	sense	-	-	-
chr1	TCONS_00014537	XLOC_001664	14164172	14164754	+	sense	-	-	-
chr1	TCONS_00014541	XLOC_001714	14713328	14714691	+	intergenic	-	-	-
chr1	TCONS_00014545	XLOC_001911	16762800	16764332	+	sense	-	-	-
chr1	TCONS_00014548	XLOC_001934	16929725	16931705	+	intergenic	-	-	-
chr1	TCONS_00014553	XLOC_001996	17481733	17482765	+	sense	-	-	-
chr1	TCONS_00014554	XLOC_002013	17573770	17574311	+	intronic	-	-	-
chr1	TCONS_00014555	XLOC_002018	17600694	17601685	+	sense	-	-	-
chr1	TCONS_00014561	XLOC_002138	18781817	18782361	+	sense	-	-	-
chr1	TCONS_00014563	XLOC_002194	19386828	19388633	+	sense	-	-	-
chr1	TCONS_00014590	XLOC_002498	22811807	22812117	+	intergenic	-	-	-
chr1	TCONS_00014591	XLOC_002504	22869640	22870152	+	sense	-	-	-
chr1	TCONS_00014593	XLOC_002583	23829911	23831199	+	intergenic	-	-	-
chr1	TCONS_00014598	XLOC_002656	24659668	24660035	+	intergenic	-	-	-
chr1	TCONS_00014599	XLOC_002688	25024992	25025760	+	sense	-	-	-
chr1	TCONS_00014601	XLOC_002766	25918883	25919265	+	sense	-	-	-
chr1	TCONS_00014603	XLOC_002800	26183084	26184230	+	sense	-	-	-
chr1	TCONS_00014607	XLOC_002882	26981789	26982429	+	sense	-	-	-
chr1	TCONS_00014609	XLOC_002910	27323369	27324272	+	intronic	-	-	-
chr1	TCONS_00014610	XLOC_002911	27324491	27325174	+	sense	-	-	-
chr1	TCONS_00014613	XLOC_002947	27751689	27752516	+	sense	-	-	-
chr1	TCONS_00014614	XLOC_002950	27773243	27776047	+	intergenic	-	-	-
chr1	TCONS_00014616	XLOC_002987	28061450	28062113	+	intergenic	Medtr1te063890	-	-
chr1	TCONS_00014617	XLOC_003013	28269450	28270506	+	sense	-	-	-
chr1	TCONS_00014618	XLOC_003030	28369504	28370520	+	sense	-	-	-
chr1	TCONS_00014619	XLOC_003069	28766342	28766831	+	sense	-	-	-
chr1	TCONS_00014623	XLOC_003093	28929403	28930087	+	sense	-	-	-
chr1	TCONS_00014624	XLOC_003094	28930403	28931638	+	sense	-	-	-
chr1	TCONS_00014625	XLOC_003095	28933226	28934094	+	sense	-	-	-
chr1	TCONS_00014629	XLOC_003129	29288903	29290417	+	intronic	-	-	-
chr1	TCONS_00014630	XLOC_003133	29336977	29337586	+	intergenic	-	-	-
chr1	TCONS_00014631	XLOC_003154	29503536	29504580	+	sense	-	-	-
chr1	TCONS_00014632	XLOC_003164	29587039	29587795	+	intergenic	-	-	-
chr1	TCONS_00014634	XLOC_003173	29644573	29645066	+	intergenic	-	-	-
chr1	TCONS_00014635	XLOC_003193	29752659	29753011	+	intronic	-	-	-
chr1	TCONS_00014638	XLOC_003216	29904762	29907091	+	intergenic	-	-	-
chr1	TCONS_00014639	XLOC_003218	29935541	29936268	+	intronic	-	-	-
chr1	TCONS_00014640	XLOC_003225	30015604	30016344	+	sense	-	-	-
chr1	TCONS_00014641	XLOC_003229	30020413	30021450	+	sense	-	-	-
chr1	TCONS_00014642	XLOC_003254	30202308	30202869	+	intronic	-	-	-
chr1	TCONS_00014643	XLOC_003275	30388385	30388817	+	intronic	-	-	-
chr1	TCONS_00014645	XLOC_003311	30759445	30759658	+	intergenic	Medtr1te070095	-	-
chr1	TCONS_00014646	XLOC_003323	30875789	30877205	+	intronic	-	-	-
chr1	TCONS_00014648	XLOC_003331	31006079	31007443	+	intronic	-	-	-
chr1	TCONS_00014649	XLOC_003332	31007704	31008488	+	intronic	-	-	-
chr1	TCONS_00014651	XLOC_003339	31063144	31063404	+	intergenic	-	-	-
chr1	TCONS_00014653	XLOC_003364	31252743	31253079	+	intronic	-	-	-
chr1	TCONS_00014656	XLOC_003417	31794293	31795261	+	intronic	-	-	-
chr1	TCONS_00014658	XLOC_003450	32082879	32083590	+	intronic	-	-	-
chr1	TCONS_00014661	XLOC_003498	32431532	32432207	+	intronic	-	-	-
chr1	TCONS_00014662	XLOC_003515	32585356	32586068	+	sense	-	-	-
chr1	TCONS_00014663	XLOC_003516	32586733	32587658	+	sense	-	-	-
chr1	TCONS_00014665	XLOC_003541	32740558	32740947	+	intergenic	-	-	-
chr1	TCONS_00014666	XLOC_003551	32802033	32802636	+	sense	-	-	-
chr1	TCONS_00014668	XLOC_003572	32956811	32958959	+	sense	-	-	-
chr1	TCONS_00014671	XLOC_003613	33283497	33284321	+	intergenic	-	-	-
chr1	TCONS_00014672	XLOC_003614	33284618	33285175	+	intergenic	-	-	-
chr1	TCONS_00014675	XLOC_003751	34804462	34806869	+	sense	-	-	-
chr1	TCONS_00014676	XLOC_003761	34880190	34881149	+	intergenic	-	-	-
chr1	TCONS_00014677	XLOC_003761	34881210	34881871	+	intergenic	-	-	-
chr1	TCONS_00014682	XLOC_003805	35227049	35228644	+	sense	-	-	-
chr1	TCONS_00014685	XLOC_003872	35728469	35729132	+	intronic	-	-	-
chr1	TCONS_00014686	XLOC_003877	35747226	35747820	+	intronic	-	-	-
chr1	TCONS_00014689	XLOC_003971	36580860	36581270	+	sense	-	-	-
chr1	TCONS_00014690	XLOC_004042	37118025	37118840	+	sense	-	-	-
chr1	TCONS_00014692	XLOC_004053	37171588	37172080	+	intergenic	-	-	-
chr1	TCONS_00014694	XLOC_004057	37187123	37187615	+	intronic	-	-	-
chr1	TCONS_00014695	XLOC_004058	37187741	37188208	+	intronic	-	-	-
chr1	TCONS_00014696	XLOC_004071	37293122	37294685	+	sense	-	-	-
chr1	TCONS_00014697	XLOC_004081	37371320	37371683	+	intronic	-	-	-
chr1	TCONS_00014700	XLOC_004096	37431545	37431944	+	sense	-	-	-
chr1	TCONS_00014703	XLOC_004200	38499734	38500243	+	intronic	-	-	-
chr1	TCONS_00014706	XLOC_004234	38750493	38751340	+	sense	-	-	-
chr1	TCONS_00014707	XLOC_004236	38756802	38757351	+	intronic	-	-	-
chr1	TCONS_00014713	XLOC_004305	39406423	39407454	+	sense	-	-	-
chr1	TCONS_00014716	XLOC_004332	39614748	39615078	+	intronic	-	-	-
chr1	TCONS_00014719	XLOC_004373	39992027	39992336	+	intronic	-	-	-
chr1	TCONS_00014721	XLOC_004402	40190300	40191508	+	intergenic	-	-	-
chr1	TCONS_00014723	XLOC_004424	40328890	40329518	+	intergenic	-	-	-
chr1	TCONS_00014725	XLOC_004478	40643027	40643517	+	sense	-	-	-
chr1	TCONS_00014726	XLOC_004485	40712980	40713957	+	sense	-	-	-
chr1	TCONS_00014730	XLOC_004512	40916281	40918377	+	sense	-	-	-
chr1	TCONS_00014731	XLOC_004513	40920198	40920791	+	intronic	-	-	-
chr1	TCONS_00014734	XLOC_004599	41725611	41725982	+	intergenic	-	-	-
chr1	TCONS_00014735	XLOC_004610	41820772	41821658	+	sense	-	-	-
chr1	TCONS_00014736	XLOC_004615	41852154	41852744	+	intronic	-	-	-
chr1	TCONS_00014743	XLOC_004723	42659072	42659712	+	sense	-	-	-
chr1	TCONS_00014746	XLOC_004847	43661810	43662290	+	intergenic	-	-	-
chr1	TCONS_00014748	XLOC_004858	43789799	43790301	+	intronic	-	-	-
chr1	TCONS_00014749	XLOC_004859	43790897	43791259	+	intronic	-	-	-
chr1	TCONS_00014751	XLOC_004868	43873829	43874145	+	intronic	-	-	-
chr1	TCONS_00014753	XLOC_004903	44118127	44118755	+	sense	-	-	-
chr1	TCONS_00014756	XLOC_004923	44280427	44280853	+	sense	-	-	-
chr1	TCONS_00014757	XLOC_004933	44336822	44337686	+	intergenic	-	-	-
chr1	TCONS_00014760	XLOC_004941	44401202	44402621	+	sense	-	-	-
chr1	TCONS_00014761	XLOC_004949	44470477	44471310	+	intergenic	-	-	-
chr1	TCONS_00014762	XLOC_004952	44475441	44476260	+	intergenic	-	-	-
chr1	TCONS_00014766	XLOC_004966	44576120	44577202	+	intergenic	-	-	-
chr1	TCONS_00014769	XLOC_004995	44873002	44875067	+	sense	-	-	-
chr1	TCONS_00014771	XLOC_005023	45043285	45043937	+	sense	-	-	-
chr1	TCONS_00014774	XLOC_005058	45227686	45230001	+	sense	-	-	-
chr1	TCONS_00014776	XLOC_005072	45266745	45267233	+	intronic	-	-	-
chr1	TCONS_00014777	XLOC_005082	45352324	45352913	+	intergenic	-	-	-
chr1	TCONS_00014780	XLOC_005136	45775743	45776414	+	intergenic	-	-	-
chr1	TCONS_00014782	XLOC_005165	45976043	45976709	+	sense	-	-	-
chr1	TCONS_00014785	XLOC_005204	46267761	46268814	+	sense	-	-	-
chr1	TCONS_00014786	XLOC_005213	46348769	46350080	+	sense	-	-	-
chr1	TCONS_00014787	XLOC_005231	46479043	46479396	+	intronic	-	-	-
chr1	TCONS_00014788	XLOC_005238	46511948	46512555	+	intronic	-	-	-
chr1	TCONS_00014789	XLOC_005254	46708006	46708772	+	sense	-	-	-
chr1	TCONS_00014790	XLOC_005258	46711765	46712306	+	sense	-	-	-
chr1	TCONS_00014791	XLOC_005291	46951416	46952237	+	sense	-	-	-
chr1	TCONS_00014793	XLOC_005303	47049427	47050923	+	sense	-	-	-
chr1	TCONS_00014796	XLOC_005351	47415735	47416122	+	sense	-	-	-
chr1	TCONS_00014798	XLOC_005374	47595378	47596617	+	sense	-	-	-
chr1	TCONS_00014801	XLOC_005406	47847805	47849442	+	sense	-	-	-
chr1	TCONS_00014805	XLOC_005441	48192498	48193616	+	sense	-	-	-
chr1	TCONS_00014810	XLOC_005537	48929041	48930843	+	sense	-	-	-
chr1	TCONS_00014813	XLOC_005616	49472644	49473410	+	sense	-	-	-
chr1	TCONS_00014816	XLOC_005652	49746066	49746639	+	intronic	-	-	-
chr1	TCONS_00014820	XLOC_005744	50722519	50725557	+	sense	-	-	-
chr1	TCONS_00014821	XLOC_005786	51069168	51071265	+	sense	-	-	-
chr1	TCONS_00014832	XLOC_005954	52356578	52356902	+	intronic	-	-	-
chr1	TCONS_00014840	XLOC_006039	116217	118419	-	intergenic	-	-	-
chr1	TCONS_00014842	XLOC_006102	596985	599305	-	antisense	-	-	-
chr1	TCONS_00014847	XLOC_006185	1459410	1459414	-	antisense	-	-	NONATHT002950
chr1	TCONS_00014848	XLOC_006206	1661158	1662226	-	intronic	-	-	-
chr1	TCONS_00014854	XLOC_006265	2184518	2186013	-	antisense	-	-	-
chr1	TCONS_00014857	XLOC_006317	2551980	2553693	-	antisense	-	-	-
chr1	TCONS_00014861	XLOC_006344	2706799	2708881	-	antisense	-	-	-
chr1	TCONS_00014863	XLOC_006361	2831796	2833482	-	intergenic	-	-	-
chr1	TCONS_00014866	XLOC_006386	3044301	3045199	-	antisense	-	-	-
chr1	TCONS_00014873	XLOC_006556	4459138	4463376	-	antisense	-	-	-
chr1	TCONS_00014874	XLOC_006560	4474347	4477878	-	antisense	-	-	-
chr1	TCONS_00014876	XLOC_006565	4502520	4505819	-	antisense	-	-	-
chr1	TCONS_00014879	XLOC_006590	4757712	4758352	-	antisense	-	-	-
chr1	TCONS_00014881	XLOC_006612	4929354	4929598	-	intronic	-	-	-
chr1	TCONS_00014884	XLOC_006664	5434731	5436291	-	antisense	-	-	-
chr1	TCONS_00014885	XLOC_006665	5436511	5437669	-	antisense	-	-	-
chr1	TCONS_00014886	XLOC_006683	5577881	5579842	-	intronic	-	-	-
chr1	TCONS_00014887	XLOC_006689	5660990	5662411	-	antisense	-	-	-
chr1	TCONS_00014893	XLOC_006753	6190902	6191815	-	intergenic	-	-	-
chr1	TCONS_00014894	XLOC_006786	6443218	6443912	-	antisense	-	-	-
chr1	TCONS_00014896	XLOC_006823	6665444	6666103	-	antisense	-	-	-
chr1	TCONS_00014906	XLOC_006950	7585767	7586429	-	antisense	-	-	-
chr1	TCONS_00014909	XLOC_006979	7862959	7863680	-	intergenic	Medtr1te024115	-	-
chr1	TCONS_00014910	XLOC_006979	7863813	7866604	-	intergenic	Medtr1te024115	-	-
chr1	TCONS_00014912	XLOC_006979	7867334	7868507	-	intergenic	Medtr1te024115	-	-
chr1	TCONS_00014915	XLOC_007072	8764672	8765133	-	antisense	-	-	-
chr1	TCONS_00014917	XLOC_007103	9073339	9075389	-	intergenic	-	-	-
chr1	TCONS_00014923	XLOC_007152	9425026	9425324	-	intronic	-	-	-
chr1	TCONS_00014924	XLOC_007153	9425425	9425990	-	antisense	-	-	-
chr1	TCONS_00014925	XLOC_007155	9428553	9429125	-	intergenic	-	-	-
chr1	TCONS_00014928	XLOC_007238	10114733	10115248	-	intergenic	-	-	-
chr1	TCONS_00014930	XLOC_007265	10377442	10379774	-	antisense	-	-	-
chr1	TCONS_00014931	XLOC_007278	10476279	10477813	-	antisense	-	-	-
chr1	TCONS_00014934	XLOC_007302	10725777	10726226	-	intergenic	-	-	-
chr1	TCONS_00014940	XLOC_007315	10792077	10792538	-	intergenic	-	-	-
chr1	TCONS_00014942	XLOC_007338	10981300	10982522	-	antisense	-	-	-
chr1	TCONS_00014943	XLOC_007363	11144615	11145634	-	antisense	-	-	-
chr1	TCONS_00014945	XLOC_007365	11166192	11166780	-	intergenic	-	-	-
chr1	TCONS_00014946	XLOC_007368	11171690	11172657	-	antisense	-	-	-
chr1	TCONS_00014947	XLOC_007403	11536508	11536807	-	intergenic	-	-	-
chr1	TCONS_00014949	XLOC_007475	12135107	12136259	-	antisense	-	-	-
chr1	TCONS_00014950	XLOC_007491	12287858	12288202	-	intronic	-	-	-
chr1	TCONS_00014954	XLOC_007516	12510343	12511279	-	antisense	-	-	-
chr1	TCONS_00014955	XLOC_007547	12794805	12795481	-	intergenic	Medtr1te035280	-	-
chr1	TCONS_00014958	XLOC_007599	13414385	13416421	-	intronic	-	-	-
chr1	TCONS_00014959	XLOC_007615	13500853	13501184	-	intronic	-	-	-
chr1	TCONS_00014960	XLOC_007624	13524483	13524906	-	intronic	-	-	-
chr1	TCONS_00014961	XLOC_007634	13605426	13606188	-	intergenic	-	-	-
chr1	TCONS_00014966	XLOC_007718	14299541	14299813	-	intergenic	-	-	-
chr1	TCONS_00014968	XLOC_007756	14616887	14618080	-	antisense	-	-	-
chr1	TCONS_00014972	XLOC_007782	14731285	14731931	-	intronic	-	-	-
chr1	TCONS_00014975	XLOC_007906	16099552	16104798	-	antisense	-	-	-
chr1	TCONS_00014976	XLOC_007926	16309438	16311023	-	antisense	-	-	-
chr1	TCONS_00014977	XLOC_007931	16387310	16387661	-	antisense	-	-	-
chr1	TCONS_00014978	XLOC_007933	16390333	16390972	-	intergenic	-	-	-
chr1	TCONS_00014980	XLOC_007956	16565480	16567530	-	antisense	-	-	-
chr1	TCONS_00014984	XLOC_007991	17009380	17009774	-	intronic	-	-	-
chr1	TCONS_00014985	XLOC_008014	17252003	17252325	-	intergenic	-	-	-
chr1	TCONS_00014986	XLOC_008136	18557235	18557998	-	intronic	-	-	-
chr1	TCONS_00014988	XLOC_008225	19471777	19472924	-	intergenic	-	-	-
chr1	TCONS_00014989	XLOC_008252	19618132	19619163	-	intergenic	-	-	-
chr1	TCONS_00014991	XLOC_008284	19977371	19978782	-	antisense	-	-	-
chr1	TCONS_00014992	XLOC_008318	20371704	20372055	-	intronic	-	-	-
chr1	TCONS_00014996	XLOC_008330	20435248	20436108	-	antisense	-	-	-
chr1	TCONS_00014998	XLOC_008361	20747805	20748472	-	intergenic	-	-	-
chr1	TCONS_00015001	XLOC_008410	21512252	21512931	-	intronic	-	-	-
chr1	TCONS_00015002	XLOC_008416	21540104	21542750	-	intronic	-	-	-
chr1	TCONS_00015003	XLOC_008417	21543484	21546388	-	antisense	-	-	-
chr1	TCONS_00015004	XLOC_008509	22926585	22926900	-	intronic	-	-	-
chr1	TCONS_00015005	XLOC_008538	23383244	23383972	-	intronic	-	-	NONATHT002421
chr1	TCONS_00015006	XLOC_008594	23954089	23954580	-	intergenic	-	-	-
chr1	TCONS_00015007	XLOC_008612	24170676	24171621	-	intergenic	-	-	-
chr1	TCONS_00015008	XLOC_008646	24563070	24564392	-	antisense	-	-	-
chr1	TCONS_00015010	XLOC_008648	24576864	24577347	-	intronic	-	-	-
chr1	TCONS_00015016	XLOC_008797	26018754	26019811	-	antisense	-	-	-
chr1	TCONS_00015017	XLOC_008819	26239042	26239553	-	antisense	-	-	-
chr1	TCONS_00015018	XLOC_008820	26241584	26242530	-	antisense	-	-	-
chr1	TCONS_00015019	XLOC_008825	26294121	26294885	-	intronic	-	-	-
chr1	TCONS_00015023	XLOC_008833	26356768	26357726	-	intergenic	-	-	-
chr1	TCONS_00015025	XLOC_008908	27124259	27124745	-	intronic	-	-	-
chr1	TCONS_00015031	XLOC_009091	28889301	28892149	-	antisense	-	-	-
chr1	TCONS_00015032	XLOC_009110	29040078	29041424	-	intergenic	-	-	-
chr1	TCONS_00015041	XLOC_009306	30888013	30888794	-	intergenic	-	-	-
chr1	TCONS_00015043	XLOC_009321	31079457	31079825	-	intergenic	-	-	-
chr1	TCONS_00015044	XLOC_009338	31299082	31299938	-	antisense	-	-	-
chr1	TCONS_00015045	XLOC_009381	31667209	31667686	-	intronic	-	-	-
chr1	TCONS_00015047	XLOC_009440	32208292	32208654	-	intergenic	-	-	-
chr1	TCONS_00015048	XLOC_009474	32461163	32463610	-	antisense	-	-	-
chr1	TCONS_00015054	XLOC_009532	32949917	32951944	-	antisense	-	-	-
chr1	TCONS_00015057	XLOC_009614	33782874	33783736	-	intergenic	-	-	-
chr1	TCONS_00015063	XLOC_009704	34620058	34620341	-	intronic	-	-	-
chr1	TCONS_00015066	XLOC_009809	35442014	35442432	-	intergenic	-	-	-
chr1	TCONS_00015067	XLOC_009859	35859482	35861833	-	intergenic	Medtr1te080490	-	-
chr1	TCONS_00015070	XLOC_009927	36427313	36427880	-	intronic	-	-	-
chr1	TCONS_00015072	XLOC_009946	36517121	36517458	-	intronic	-	-	-
chr1	TCONS_00015074	XLOC_009984	36857516	36857965	-	intergenic	-	-	-
chr1	TCONS_00015075	XLOC_009985	36860543	36860779	-	intronic	-	-	-
chr1	TCONS_00015076	XLOC_010001	36958379	36958965	-	intronic	-	-	-
chr1	TCONS_00015077	XLOC_010002	36961867	36962813	-	intergenic	-	-	-
chr1	TCONS_00015079	XLOC_010046	37262967	37265778	-	antisense	-	-	-
chr1	TCONS_00015080	XLOC_010057	37318138	37321456	-	intergenic	Medtr1te083820	-	-
chr1	TCONS_00015084	XLOC_010058	37324505	37325661	-	antisense	-	-	-
chr1	TCONS_00015086	XLOC_010082	37568851	37569616	-	intergenic	-	-	-
chr1	TCONS_00015087	XLOC_010137	38076468	38076847	-	intronic	-	-	-
chr1	TCONS_00015088	XLOC_010149	38182347	38182603	-	antisense	-	-	-
chr1	TCONS_00015090	XLOC_010210	38869845	38870117	-	intronic	-	-	-
chr1	TCONS_00015094	XLOC_010233	39010233	39010505	-	intronic	-	-	-
chr1	TCONS_00015096	XLOC_010261	39210487	39211060	-	antisense	-	-	-
chr1	TCONS_00015101	XLOC_010302	39535347	39536087	-	intronic	-	-	-
chr1	TCONS_00015102	XLOC_010308	39558692	39560528	-	intronic	-	-	-
chr1	TCONS_00015103	XLOC_010318	39651541	39653607	-	antisense	-	-	-
chr1	TCONS_00015107	XLOC_010354	39978641	39979483	-	antisense	-	-	-
chr1	TCONS_00015113	XLOC_010515	41524959	41526356	-	antisense	-	-	-
chr1	TCONS_00015115	XLOC_010524	41559758	41562150	-	intergenic	-	-	-
chr1	TCONS_00015118	XLOC_010589	41988240	41988889	-	intergenic	-	-	-
chr1	TCONS_00015119	XLOC_010630	42386266	42386612	-	intronic	-	-	-
chr1	TCONS_00015120	XLOC_010633	42400633	42401260	-	intronic	-	-	-
chr1	TCONS_00015127	XLOC_010746	43425346	43425655	-	intergenic	-	-	-
chr1	TCONS_00015129	XLOC_010757	43519171	43523890	-	antisense	-	-	NONATHT001658
chr1	TCONS_00015132	XLOC_010819	44040135	44040514	-	intronic	-	-	-
chr1	TCONS_00015133	XLOC_010820	44040729	44045026	-	intronic	-	-	-
chr1	TCONS_00015134	XLOC_010822	44050984	44051488	-	intergenic	-	-	-
chr1	TCONS_00015138	XLOC_010867	44423187	44423476	-	intronic	-	-	-
chr1	TCONS_00015140	XLOC_010892	44693211	44699252	-	antisense	-	-	-
chr1	TCONS_00015142	XLOC_010909	44901193	44902074	-	antisense	-	-	-
chr1	TCONS_00015149	XLOC_010997	45510240	45511147	-	antisense	-	-	-
chr1	TCONS_00015150	XLOC_011016	45665521	45666035	-	intergenic	-	-	-
chr1	TCONS_00015151	XLOC_011017	45668502	45668981	-	intergenic	-	-	-
chr1	TCONS_00015153	XLOC_011092	46274413	46277684	-	antisense	-	-	-
chr1	TCONS_00015155	XLOC_011097	46326405	46326725	-	intronic	-	-	-
chr1	TCONS_00015156	XLOC_011105	46387960	46389200	-	antisense	-	-	-
chr1	TCONS_00015158	XLOC_011154	46881873	46882753	-	antisense	-	-	NONATHT001632
chr1	TCONS_00015171	XLOC_011391	48742920	48744640	-	antisense	-	-	-
chr1	TCONS_00015172	XLOC_011397	48798061	48798604	-	intronic	-	-	-
chr1	TCONS_00015175	XLOC_011420	49013825	49017190	-	antisense	-	-	-
chr1	TCONS_00015177	XLOC_011448	49192542	49193012	-	intergenic	-	-	-
chr1	TCONS_00015178	XLOC_011465	49378757	49379276	-	intergenic	-	-	-
chr1	TCONS_00015179	XLOC_011485	49527307	49528005	-	intronic	-	-	-
chr1	TCONS_00015180	XLOC_011507	49659031	49659435	-	intergenic	-	-	-
chr1	TCONS_00015184	XLOC_011539	49930122	49931626	-	antisense	-	-	-
chr1	TCONS_00015186	XLOC_011585	50332904	50333921	-	intergenic	-	-	-
chr1	TCONS_00015193	XLOC_011653	50811818	50812894	-	antisense	-	-	-
chr1	TCONS_00015194	XLOC_011679	51015786	51016068	-	intergenic	-	-	-
chr1	TCONS_00015200	XLOC_011737	51593510	51594957	-	antisense	-	-	-
chr1	TCONS_00015202	XLOC_011762	51779927	51780437	-	intronic	-	-	-
chr1	TCONS_00015203	XLOC_011774	51949221	51950850	-	antisense	-	-	-
chr1	TCONS_00015205	XLOC_011784	52034521	52034973	-	intergenic	-	-	-
chr1	TCONS_00015206	XLOC_011834	52410363	52412012	-	antisense	-	-	-
chr1	TCONS_00015209	XLOC_011873	52686963	52687334	-	intergenic	-	-	-
chr1	TCONS_00015210	XLOC_011878	52721958	52722519	-	intronic	-	-	-
chr1	TCONS_00015213	XLOC_000067	403046	403398	+	intergenic	Medtr1te007500	-	-
chr1	TCONS_00015221	XLOC_000111	745969	746369	+	intronic	-	-	-
chr1	TCONS_00015224	XLOC_000185	1341093	1341523	+	intronic	-	-	-
chr1	TCONS_00015232	XLOC_000204	1499941	1500350	+	intronic	-	-	-
chr1	TCONS_00015238	XLOC_000249	2000955	2001455	+	intronic	-	-	-
chr1	TCONS_00015246	XLOC_000310	2457510	2458003	+	intronic	-	-	-
chr1	TCONS_00015247	XLOC_000330	2607363	2607664	+	intergenic	-	-	-
chr1	TCONS_00015249	XLOC_000347	2745944	2746243	+	intronic	-	-	-
chr1	TCONS_00015258	XLOC_000412	3306354	3307262	+	intronic	-	-	-
chr1	TCONS_00015260	XLOC_000415	3309927	3310495	+	intergenic	-	mtr-MIR156j	-
chr1	TCONS_00015263	XLOC_000431	3381938	3382476	+	intronic	-	-	-
chr1	TCONS_00015265	XLOC_000453	3577658	3577887	+	intergenic	-	-	-
chr1	TCONS_00015266	XLOC_000455	3624564	3624992	+	sense	-	-	-
chr1	TCONS_00015267	XLOC_000464	3711796	3712002	+	intronic	-	-	-
chr1	TCONS_00015268	XLOC_000467	3746266	3746484	+	intergenic	-	-	-
chr1	TCONS_00015269	XLOC_000468	3747309	3747692	+	intronic	-	-	-
chr1	TCONS_00015275	XLOC_000531	4209607	4209979	+	intergenic	-	-	-
chr1	TCONS_00015281	XLOC_000607	4768814	4769626	+	intronic	-	-	-
chr1	TCONS_00015282	XLOC_000608	4775673	4775932	+	intergenic	Medtr1te017280	-	NONATHT002345
chr1	TCONS_00015287	XLOC_000687	5586328	5586709	+	intronic	-	-	-
chr1	TCONS_00015288	XLOC_000689	5592530	5592995	+	intronic	-	-	-
chr1	TCONS_00015292	XLOC_000805	6581422	6581811	+	intronic	-	-	-
chr1	TCONS_00015294	XLOC_000832	6780410	6780880	+	intronic	-	-	-
chr1	TCONS_00015298	XLOC_000937	7628429	7629057	+	intronic	-	-	-
chr1	TCONS_00015300	XLOC_000973	7930691	7930977	+	sense	-	-	-
chr1	TCONS_00015303	XLOC_001000	8161690	8162686	+	intronic	-	-	-
chr1	TCONS_00015308	XLOC_001041	8520071	8520795	+	intronic	-	-	-
chr1	TCONS_00015309	XLOC_001043	8522975	8523594	+	intronic	-	-	-
chr1	TCONS_00015312	XLOC_001087	8841195	8841407	+	intronic	-	-	-
chr1	TCONS_00015316	XLOC_001156	9392987	9393458	+	intronic	-	-	-
chr1	TCONS_00015317	XLOC_001165	9439641	9440033	+	sense	-	-	-
chr1	TCONS_00015329	XLOC_001320	10743826	10744055	+	intronic	-	-	-
chr1	TCONS_00015330	XLOC_001329	10798947	10799363	+	intronic	-	-	-
chr1	TCONS_00015340	XLOC_001526	12592175	12592970	+	sense	-	-	-
chr1	TCONS_00015342	XLOC_001610	13523663	13523865	+	intronic	-	-	-
chr1	TCONS_00015346	XLOC_001657	14127507	14127804	+	sense	-	-	-
chr1	TCONS_00015347	XLOC_001659	14129725	14130053	+	intronic	-	-	-
chr1	TCONS_00015350	XLOC_001699	14574093	14574481	+	intronic	-	-	-
chr1	TCONS_00015355	XLOC_001857	16120186	16120457	+	intronic	-	-	-
chr1	TCONS_00015356	XLOC_001875	16320429	16320670	+	intergenic	-	-	-
chr1	TCONS_00015367	XLOC_001974	17300048	17300403	+	intronic	-	-	-
chr1	TCONS_00015368	XLOC_002010	17558186	17558430	+	intronic	-	-	-
chr1	TCONS_00015370	XLOC_002202	19431569	19432101	+	intronic	-	-	-
chr1	TCONS_00015374	XLOC_002241	19698065	19698325	+	intergenic	-	-	-
chr1	TCONS_00015375	XLOC_002259	19886711	19886918	+	sense	-	-	-
chr1	TCONS_00015378	XLOC_002299	20201406	20201609	+	intergenic	-	-	-
chr1	TCONS_00015381	XLOC_002330	20505667	20505881	+	intergenic	-	-	-
chr1	TCONS_00015382	XLOC_002352	20800086	20800286	+	intergenic	-	-	-
chr1	TCONS_00015394	XLOC_002550	23541712	23542032	+	intronic	-	-	-
chr1	TCONS_00015395	XLOC_002561	23622139	23622452	+	intronic	-	-	-
chr1	TCONS_00015398	XLOC_002650	24586642	24586918	+	intronic	-	-	-
chr1	TCONS_00015405	XLOC_002735	25582533	25583150	+	intergenic	-	-	-
chr1	TCONS_00015408	XLOC_002760	25901881	25902195	+	sense	-	-	-
chr1	TCONS_00015410	XLOC_002763	25914326	25914693	+	intronic	-	-	-
chr1	TCONS_00015412	XLOC_002786	26113350	26113593	+	intronic	-	-	-
chr1	TCONS_00015419	XLOC_002883	26985893	26986149	+	intronic	-	-	-
chr1	TCONS_00015423	XLOC_002927	27576084	27576362	+	intergenic	-	-	-
chr1	TCONS_00015435	XLOC_003188	29732562	29732885	+	intronic	-	-	-
chr1	TCONS_00015436	XLOC_003195	29755439	29755881	+	intronic	-	-	-
chr1	TCONS_00015438	XLOC_003239	30048211	30048701	+	intronic	-	-	-
chr1	TCONS_00015441	XLOC_003292	30543621	30543952	+	intronic	-	-	-
chr1	TCONS_00015445	XLOC_003383	31383816	31384072	+	sense	-	-	-
chr1	TCONS_00015447	XLOC_003407	31644071	31644349	+	intergenic	Medtr1te071310	-	-
chr1	TCONS_00015449	XLOC_003438	32025527	32025833	+	intronic	-	-	-
chr1	TCONS_00015451	XLOC_003470	32226358	32226738	+	intronic	-	-	-
chr1	TCONS_00015465	XLOC_003756	34842678	34842915	+	intronic	-	-	-
chr1	TCONS_00015474	XLOC_003867	35716702	35716911	+	sense	-	-	-
chr1	TCONS_00015483	XLOC_003996	36749166	36749695	+	sense	-	-	-
chr1	TCONS_00015490	XLOC_004117	37630064	37630827	+	intronic	-	-	-
chr1	TCONS_00015493	XLOC_004183	38292304	38292538	+	intronic	-	-	-
chr1	TCONS_00015497	XLOC_004232	38747682	38747979	+	intergenic	-	-	-
chr1	TCONS_00015508	XLOC_004339	39692371	39692593	+	intergenic	-	-	-
chr1	TCONS_00015509	XLOC_004364	39906562	39907000	+	intronic	-	-	-
chr1	TCONS_00015511	XLOC_004387	40098218	40098443	+	intronic	-	-	-
chr1	TCONS_00015514	XLOC_004409	40221418	40221856	+	sense	-	-	-
chr1	TCONS_00015515	XLOC_004410	40223461	40223820	+	intronic	-	-	-
chr1	TCONS_00015518	XLOC_004416	40281934	40282217	+	intergenic	-	-	-
chr1	TCONS_00015523	XLOC_004615	41851983	41852328	+	intronic	-	-	-
chr1	TCONS_00015524	XLOC_004640	42061377	42061775	+	intronic	-	-	-
chr1	TCONS_00015534	XLOC_004837	43599001	43599279	+	intronic	-	-	-
chr1	TCONS_00015537	XLOC_004878	43925708	43925954	+	intronic	-	-	-
chr1	TCONS_00015539	XLOC_004908	44147712	44148070	+	sense	-	-	-
chr1	TCONS_00015561	XLOC_005166	45978367	45978662	+	sense	-	-	-
chr1	TCONS_00015568	XLOC_005235	46502799	46503055	+	intergenic	-	-	-
chr1	TCONS_00015569	XLOC_005246	46617899	46618445	+	sense	-	-	-
chr1	TCONS_00015573	XLOC_005288	46942522	46942829	+	intronic	-	-	-
chr1	TCONS_00015579	XLOC_005354	47431497	47431923	+	intronic	-	-	-
chr1	TCONS_00015580	XLOC_005356	47441998	47442770	+	intronic	-	-	-
chr1	TCONS_00015584	XLOC_005431	48161668	48161970	+	intronic	-	-	-
chr1	TCONS_00015587	XLOC_005459	48295722	48296102	+	intronic	-	-	-
chr1	TCONS_00015596	XLOC_005582	49221679	49221887	+	intergenic	-	-	-
chr1	TCONS_00015597	XLOC_005594	49306831	49307138	+	intronic	-	-	-
chr1	TCONS_00015605	XLOC_005689	50206377	50206618	+	sense	-	-	-
chr1	TCONS_00015607	XLOC_005751	50765248	50765636	+	intronic	-	-	-
chr1	TCONS_00015608	XLOC_005765	50891637	50891944	+	intergenic	-	-	-
chr1	TCONS_00015613	XLOC_005829	51447019	51447387	+	intergenic	-	-	-
chr1	TCONS_00015630	XLOC_006051	187063	187473	-	antisense	-	-	-
chr1	TCONS_00015640	XLOC_006218	1730741	1730994	-	intronic	-	-	-
chr1	TCONS_00015644	XLOC_006276	2284529	2284817	-	intronic	-	-	-
chr1	TCONS_00015646	XLOC_006318	2559760	2560145	-	intronic	-	-	-
chr1	TCONS_00015647	XLOC_006328	2631081	2631438	-	intronic	-	-	-
chr1	TCONS_00015653	XLOC_006359	2808837	2809095	-	intronic	-	-	-
chr1	TCONS_00015671	XLOC_006542	4338862	4339193	-	intronic	-	-	-
chr1	TCONS_00015676	XLOC_006557	4464599	4464860	-	antisense	-	-	-
chr1	TCONS_00015678	XLOC_006607	4902702	4902912	-	antisense	-	-	-
chr1	TCONS_00015680	XLOC_006676	5531549	5531942	-	intronic	-	-	-
chr1	TCONS_00015683	XLOC_006709	5861958	5862744	-	antisense	-	-	-
chr1	TCONS_00015684	XLOC_006710	5868192	5868409	-	antisense	-	-	-
chr1	TCONS_00015694	XLOC_006792	6476203	6476948	-	antisense	-	-	-
chr1	TCONS_00015708	XLOC_006872	7028833	7029334	-	intronic	-	-	-
chr1	TCONS_00015712	XLOC_006907	7254716	7255480	-	intronic	-	-	-
chr1	TCONS_00015724	XLOC_007023	8253448	8253964	-	antisense	-	-	-
chr1	TCONS_00015729	XLOC_007137	9308357	9310178	-	intronic	-	-	-
chr1	TCONS_00015734	XLOC_007229	10076391	10076959	-	intronic	-	-	-
chr1	TCONS_00015740	XLOC_007316	10792540	10792748	-	intergenic	-	-	-
chr1	TCONS_00015742	XLOC_007409	11571475	11572141	-	intronic	-	-	-
chr1	TCONS_00015743	XLOC_007410	11573422	11573743	-	intronic	-	-	-
chr1	TCONS_00015744	XLOC_007415	11599317	11599603	-	intronic	-	-	-
chr1	TCONS_00015757	XLOC_007543	12775291	12775615	-	intergenic	Medtr1te034890	-	-
chr1	TCONS_00015768	XLOC_007650	13666186	13666776	-	intergenic	-	-	-
chr1	TCONS_00015769	XLOC_007651	13672945	13673189	-	intronic	-	-	-
chr1	TCONS_00015772	XLOC_007667	13811703	13812072	-	antisense	-	-	-
chr1	TCONS_00015777	XLOC_007761	14628907	14629591	-	antisense	-	-	-
chr1	TCONS_00015790	XLOC_007975	16864962	16865180	-	intronic	-	-	-
chr1	TCONS_00015802	XLOC_008222	19470661	19471084	-	intergenic	-	-	-
chr1	TCONS_00015804	XLOC_008229	19482999	19483398	-	antisense	-	-	-
chr1	TCONS_00015805	XLOC_008231	19487154	19487547	-	intergenic	-	-	-
chr1	TCONS_00015812	XLOC_008336	20481100	20481543	-	intronic	-	-	-
chr1	TCONS_00015821	XLOC_008425	21694318	21694729	-	intronic	-	-	-
chr1	TCONS_00015823	XLOC_008471	22416466	22416669	-	intronic	-	-	-
chr1	TCONS_00015827	XLOC_008559	23609441	23609669	-	intronic	-	-	-
chr1	TCONS_00015829	XLOC_008605	24120750	24121951	-	intronic	-	-	NONATHT003286
chr1	TCONS_00015830	XLOC_008625	24319430	24319744	-	intergenic	Medtr1te055140	-	-
chr1	TCONS_00015837	XLOC_008671	24736553	24737007	-	intronic	-	-	-
chr1	TCONS_00015838	XLOC_008672	24739320	24739530	-	intergenic	-	-	-
chr1	TCONS_00015840	XLOC_008717	25270233	25270530	-	intronic	-	-	-
chr1	TCONS_00015842	XLOC_008740	25453733	25454254	-	antisense	-	-	-
chr1	TCONS_00015843	XLOC_008757	25691437	25691675	-	intronic	-	-	-
chr1	TCONS_00015847	XLOC_008834	26359689	26360034	-	intronic	-	-	-
chr1	TCONS_00015848	XLOC_008836	26362728	26362952	-	intronic	-	-	-
chr1	TCONS_00015849	XLOC_008840	26390263	26390699	-	intronic	-	-	-
chr1	TCONS_00015852	XLOC_008877	26868718	26869148	-	antisense	-	-	-
chr1	TCONS_00015853	XLOC_008881	26913458	26913745	-	intronic	-	-	-
chr1	TCONS_00015854	XLOC_008884	26948982	26949332	-	intronic	-	-	-
chr1	TCONS_00015858	XLOC_008936	27471606	27471929	-	intronic	-	-	-
chr1	TCONS_00015860	XLOC_008974	27834135	27834593	-	intronic	-	-	-
chr1	TCONS_00015864	XLOC_009058	28708851	28709683	-	intronic	-	-	-
chr1	TCONS_00015868	XLOC_009082	28870700	28871501	-	antisense	-	-	-
chr1	TCONS_00015875	XLOC_009200	29960215	29960474	-	antisense	-	-	-
chr1	TCONS_00015876	XLOC_009211	30070105	30070329	-	intronic	-	-	-
chr1	TCONS_00015879	XLOC_009246	30460624	30461154	-	antisense	-	-	-
chr1	TCONS_00015890	XLOC_009471	32434941	32435711	-	antisense	-	-	-
chr1	TCONS_00015897	XLOC_009678	34433634	34434122	-	intronic	-	-	-
chr1	TCONS_00015900	XLOC_009680	34437150	34437439	-	intronic	-	-	-
chr1	TCONS_00015902	XLOC_009730	34857151	34857414	-	intronic	-	-	-
chr1	TCONS_00015903	XLOC_009732	34863429	34863831	-	intronic	-	-	-
chr1	TCONS_00015905	XLOC_009810	35451983	35452400	-	intronic	-	-	-
chr1	TCONS_00015910	XLOC_009897	36222533	36222795	-	intronic	-	-	-
chr1	TCONS_00015914	XLOC_009933	36470531	36471221	-	intronic	-	-	-
chr1	TCONS_00015916	XLOC_009944	36514019	36514317	-	antisense	-	-	-
chr1	TCONS_00015917	XLOC_009975	36828452	36828990	-	intronic	-	-	-
chr1	TCONS_00015918	XLOC_009988	36877732	36878101	-	intronic	-	-	-
chr1	TCONS_00015919	XLOC_009989	36889967	36890193	-	intronic	-	-	-
chr1	TCONS_00015928	XLOC_010087	37598769	37599065	-	intronic	-	-	-
chr1	TCONS_00015929	XLOC_010126	38013676	38013908	-	antisense	-	-	-
chr1	TCONS_00015935	XLOC_010230	38994950	38995297	-	intronic	-	-	-
chr1	TCONS_00015936	XLOC_010231	39007198	39007583	-	intronic	-	-	-
chr1	TCONS_00015937	XLOC_010237	39015844	39016145	-	intronic	-	-	-
chr1	TCONS_00015940	XLOC_010264	39230560	39230916	-	intronic	-	-	-
chr1	TCONS_00015943	XLOC_010307	39557125	39557985	-	intronic	-	-	-
chr1	TCONS_00015955	XLOC_010519	41548496	41548743	-	antisense	-	-	-
chr1	TCONS_00015960	XLOC_010603	42145234	42145494	-	intronic	-	-	-
chr1	TCONS_00015962	XLOC_010617	42250036	42250249	-	intronic	-	-	-
chr1	TCONS_00015966	XLOC_010696	42938211	42938548	-	intronic	-	-	-
chr1	TCONS_00015967	XLOC_010698	42951287	42951570	-	antisense	-	-	-
chr1	TCONS_00015979	XLOC_010816	44023462	44023775	-	intergenic	-	-	-
chr1	TCONS_00015983	XLOC_010837	44173175	44173724	-	intronic	-	-	-
chr1	TCONS_00015987	XLOC_010866	44422184	44422502	-	intronic	-	-	-
[truncated: 21,326 more rows]
